# Supplementary material for: Postpartum breast cancer has a distinct molecular profile that predicts poor outcomes
Source: Nat Commun. 2021 Nov 3;12:6341. doi: 10.1038/s41467-021-26505-3 (PMC8566602; doi:10.1038/s41467-021-26505-3)
Supplement: Supplementary file 4 — Supplementary Data 1 [file 41467_2021_26505_MOESM4_ESM.txt]

CytolotyicEffectors	NKCells	Treg, https://doi.org/10.1016/j.immuni.2019.05.014	CytolyticCD8, https://doi.org/10.1016/j.cell.2018.05.060	Th1	Th2Th9, https://doi.org/10.1016/j.immuni.2019.05.014	Th17	Th9	Tfh	MAIT	TCostimulation	MEL75Exhausted	WherryViralMel75Blend	ScheitingerState2	ScheitingerSTATE1Reprogrammable	ScheitingerIRREVERSIBLEMouse	WherryShort	CoinhibitoryExhausted, https://doi.org/10.1016/j.cell.2018.05.060,https://doi.org/10.1016/j.cell.2018.05.060	ProgressiveActivationRudensky	NaiveEffectorMemoryDifferentationRudensky	TypeIInterferonresponseRudensky	deVISSERIFNResponse	AntitumorMyeloid	ProtumorMyeloid	Acuteinflammatorymyeloid	PolyMorph	Bcells	TypeIIInterferonResponseRudensky	HypoxiaHIFregulatedRudensky	G1SRudensky	G2MRudensky	REGEVGARRAWAYScienceMELCAF1	REGEVGARRAWAYScienceMELTcells	REGEVGARRAWAYScienceMELBcells	REGEVGARRAWAYScienceMELMacrophages	REGEVGARRAWAYScienceMELEndothelial cells	REGEVGARRAWAYScienceMELCAFs2	ScottBrowneConservedLCMVTumorExhaustion	AntitumorDendriticcells,	HUMANCAFibroblastsF1Thienpont	HUMANCAFibroblastsF2Thienpont	HumanCAF1Bernstein	HumanCAF2Bernstein	RussoParity39UPof43	RussoParityLongTermChange	RussoParityLongTermConstant	RussoParityLongTermDown	RussoParityTransientDown	RussoParityTransientUp	TonettiInvolutionSignificant
https://www.nature.com/articles/nmeth.3337	https://www.nature.com/articles/nmeth.3337, https://doi.org/10.1016/j.cell.2018.05.060, https://doi.org/10.1016/j.cell.2018.01.004	https://www.nature.com/articles/nmeth.3337	https://www.nature.com/articles/nmeth.3337	https://www.nature.com/articles/nmeth.3337,https://doi.org/10.1016/j.immuni.2019.05.014	https://www.nature.com/articles/nmeth.3337	https://www.nature.com/articles/nmeth.3337, https://doi.org/10.1016/j.cell.2015.11.009	https://www.nature.com/articles/nmeth.3337	https://www.nature.com/articles/nmeth.3337	http://dx.doi.org/10.1016/j.cell.2017.05.035	https://www.nature.com/articles/nmeth.3337,https://doi.org/10.1016/j.cell.2018.05.060	https://doi.org/10.1016/j.immuni.2018.04.026	https://doi.org/10.1016/j.cell.2018.05.060	https://www.ncbi.nlm.nih.gov/pmc/articles/PMC5119632/	https://www.ncbi.nlm.nih.gov/pmc/articles/PMC5119632/	https://www.ncbi.nlm.nih.gov/pmc/articles/PMC5119632/	https://doi.org/10.1016/j.immuni.2018.04.026		https://doi.org/10.1016/j.cell.2018.05.060	https://doi.org/10.1016/j.cell.2018.05.060	https://doi.org/10.1016/j.cell.2018.05.060	https://www.nature.com/articles/s41556-019-0298-1	https://www.nature.com/articles/nmeth.3337,https://doi.org/10.1016/j.cell.2018.01.004, https://doi.org/10.1016/j.ccell.2014.09.007	https://www.nature.com/articles/nmeth.3337	https://www.nature.com/articles/nmeth.3337	https://www.nature.com/articles/nmeth.3337	https://www.nature.com/articles/nmeth.3337	https://doi.org/10.1016/j.cell.2018.05.060	https://doi.org/10.1016/j.cell.2018.05.060	https://doi.org/10.1016/j.cell.2018.05.060	https://doi.org/10.1016/j.cell.2018.05.060	DOI: 10.1126/science.aad0501	DOI: 10.1126/science.aad0501	DOI: 10.1126/science.aad0501	DOI: 10.1126/science.aad0501	DOI: 10.1126/science.aad0501	DOI: 10.1126/science.aad0501	https://www.pnas.org/content/114/13/E2776, https://www.pnas.org/content/116/25/12410, https://doi.org/10.1016/j.immuni.2016.10.028, https://www.nature.com/articles/s41586-019-0985-x	https://www.nature.com/articles/nmeth.3337, https://doi.org/10.1016/j.cell.2018.05.060, https://doi.org/10.1016/j.cell.2018.01.004, https://doi.org/10.1016/j.ccell.2014.09.007	https://www.nature.com/articles/s41591-018-0096-5	https://www.nature.com/articles/s41591-018-0096-5	DOI: 10.1016/j.cell.2017.10.044	DOI: 10.1016/j.cell.2017.10.044	https://doi.org/10.1186/s13058-019-1128-x	https://doi.org/10.1186/s13058-019-1128-x	https://doi.org/10.1186/s13058-019-1128-x	https://doi.org/10.1186/s13058-019-1128-x	https://doi.org/10.1186/s13058-019-1128-x	https://doi.org/10.1186/s13058-019-1128-x	doi: 10.1158/1940-6207.CAPR-09-0069
EOMES	EOMES	FOXP3	CD3D	CD3D	CD3D	CD3D	CD3D	ICOS	SLC4A10	CD28	FCRL3	RGS2	SELENBP2	CD40LG	RABGAP1L	IKZF2	CTLA4	GZMA	CCR7	IRF1	ADAR	IRAK1	STAT3	SAA1	CSF2RA	PTPRC	IFNG	AL2	BRCA1	AURKA	C1S	CD2	CD19	CD163	PECAM1	FAP	2810417H13RIK	XCR1	CTHRC1	COX4I2	CTHRC1	CFD	TNFRSF17	AMPD1	BBOX1	BMP5	ADAMTS18	ANKRD36BP2	B2M
TBX21	TBX21	CD25	CD3G	CD3G	CD3G	CD3G	CD3G	BCL6	ZBTB16	ICOS	CD27	CXCL13	KLRA23	TNFSF14	KLRA7	TOX	PDCD1	GZMK	CD127	IFIH1	CXCL10	STAT1	cMAF	SAA2	ADGRE1	CD79A	CXCL9	ALDOA	BRCA2	BIRC5	UBD	CD3D	CD79A	CD14	VWF	THY1	ALCAM	IRF8	VCAN	HIGD1B	COL1A1	APOD	SCN7A	APOBEC3G	BHLHE22	BTG1	AMFR	ANXA1	CCL21
GZMB	GZMB	Helios	CD3E	CD3E	CD3E	CD3E	CD3E	CD4	RORC	OX40	PRKCH	TIGIT	LPAR6	ANXA2	LOC100044182	CD38	TIGIT	IL32	EOMES	IFITM3	ISG15	IRF5	IRF4	SAA3	IL4RA	CD79B	CXCL10	AM	CCNE1	BUB1	SERPING1	CD3E	CD79B	CSF1R	CDH5	DCN	ARHGAP19	ITGAX	SULF1	RGS5	POSTN	CXCL12	IGKC	ASPHD2	CCL19	C3orf70	C8orf4	ARHGAP30	LBP
PRF1	PRF1	CD4	CD8A	CD4	CD4	CD4	CD4	CD3D	CD3D	CD154	B2M	CD27	KLRD1	ITM2A	KLRA16	EOMES	LAG3	IL2B	BCL6	DDX58	GBP2	IRF8	KLF4	IL6	CD66B	PTPRC	STAT1	BCL2	CCNE2	BUB1B	CCL19	CD3G	BLK	C1QC	CLDN5	COL1A1	ARL14EP	PTPRC	COL10A1	GJA4	TPM4	GPC3	SLAMF7	BLNK	CCL2	COL1A1	C9orf152	ARHGAP9	ESR2
FASL	FASL	CCL8	CD8B	KLRG1	CXCR4	RORC	IL9	CD3G	CD3G	CD137	ITM2A	TNFRSF1B	TNFSF10	RGS10	CD200R2	TIGIT	TIM3	CCL4	LEF1	IFI44L	GBP3	TNFa	cMYC	PLAUR	ELANE	CD20	MHC I	BCL2L1	CCNG2	CCNA2	C3	CD8A	MS4A1	VSIG4	PLVAP	COL1A2	ASF1B	HLA-A	POSTN	NDUFA4L2	MFAP2	SEPP1	LOC96610	C1S	CDCA7	COL6A6	CA2	ATP2A3	CDH1
GZMH	GZMH	IL2RA	GZMA	TBET	CCR4	TGFB1	CCR6	CD3E	CD3E	CD2	TIGIT	RNF19A	CD38	CD9	TMEM38B	CTLA4	CD160	CCL5	SELL	IFI6	IFI16	mIR-21	PPARG	VEGFRA	DEFA3	IGHD	MHC II	FOS	CDC25A	CCNB1	TGM2	SIRPG	BANK1	C1QA	ECSCR	COL6A1	ASNS	HLA-B	SFRP4	PDGFRB	SPARC	GSN	AMPD1	C3	COA1	CXCL1	CLIC6	BZRAP1-AS1	SAA1
GZMA	GZMA	ENTPD1	GZMK	IFNG	CCL18	TGFB2	GATA3	CXCR5	PTPRC	GITR	ID3	TNFRSF9	KLRA10	CRTAM	OSBPL3	PDCD1	ENTPD1	CXCR4	ITGAE	IFITM2	IFIH1	MiR-125	mIR187	CD14	PTPRC	IGHM	CD274	JUN	CDC45	CCNB2	CXCL9	TIGIT	IGLL3P	FCER1G	SLCO2A1	COL6A2	ASPM	HLA-C	HTRA3	COL4A1	WNT5A	CXCL14	DSC3	CCR2	CX3CR1	DZANK1	COL3A1	C16orf54	IGKC
GZMK	GZMK	CTLA4	GZMB	TNFA	CCL17	IL17A	STAT6	BTLA	IL17	PTPRC	GBP2	SLA	MYLIP	CD5	LITAF	PTGER2	PDCD1	CCR5	TBET	NAMPT	XAF1	mIR-9	mIR378	CD163	CEACAM8	IGHE	P21	SRC	CDC6	CCNF	CXCL12	GZMK	FCRL1	F13A1	CCL14	COL6A3	AURKB	HLA-DMA	ASPN	PTP4A3	COL3A1	MFAP4	CCL5	CCR5	CYS1	EDN1	DLG5	CAMK4	ESR1
GZMB	GZMB	GITR	NKG7	IL2	CCL22	IL17F	IRF4	IL21	CXCR6	CD3D	PDCD1	INPP5F	ENTPD1	NRP1	GCNT1	ENTPD1	HAVCR2	CD3D	BLIMP1	OASL	IFIT2	CD86	CD206MRC1	IL1B	FCER1A	BTK	C-MYC	CBP	CDKN1A	CDC20	TMEM176A	ITK	PAX5	TYROBP	MMRN1	CXCL14	BARD1	HLA-DMB	PDPN	COL4A2	LOC541471	GPX3	KIAA0125	CD2	DCN	ENPP6	ELOVL2	CCL5	IGHD
ITGAL	ITGAL	IKZF2	BATF	CCR5	IL10	HIF1A	PTPRC	IRF4	CCR6	CD3G	KLRK1	CD200	PNPLA7	ANO10	RGS1	CD3D	CD244	CD3G	HCELL	RTP4	IFITM3	HLA-DR	CD163	IL8	IL4	CD22	SMAD7	CCR6	CDKN2C	CDC25B	TMEM176B	SH2D1A	CLEC17A	MSR1	MYCT1	LUM	BIRC5	HLA-DOB	MMP2	LHFP	TNFRSF12A	MGP	TRBC1	CD38	DIRAS3	FOXQ1	EREG	CD247	PGR
CCL4	CCL4	NT5E	GNLY	CXCR3	IL4	IRF4	TRAC	CXCL13	PTPRC	CD3E	HSPA1A	HLA-DMA	IQSEC1	ITGB7	TYROBP	CD3G	CD160	CD3E	KLRG1	TREX1	STAT2	NIK	CD204	IL23	IL13	CD20	IRF1	CEBPB	CDKN3	CDC25C	STAB1	CD247	CD22	C1QB	KDR	COL3A1	BRIP1	HLA-DPA1	MMP11	PPP1R14A	INHBA	SPARCL1	GPR171	CD3D	DSC3	GLRB	FMO5	CD27	ERBB2
CST7	CST7	CD3D	FASL	IL12RB	IL9	BATF		CD154	TRAC	TRAC	SRGN	ZC3H7A	SWAP70	GPM6B	UBASH3B	CD3E	LAYN	CD38	CD3D	ADAR	IRF1	CD64	CD206	IL1A	CTSG	RAG1		ENOLAS	DHFR	CDK1	CCL2	PRF1	BCL11A	MS4A4A	TM4SF18	DPT	BUB1	HLA-DPB1	PDGFRA	EGFL6	THY1	LTBP4	SPINK2	CD52	DSG3	HEPACAM2	GLA	CD48	ANGPT1
NKG7	NKG7	CD3G	CD122	IL12RA	GATA3	RORA		Zbtb7b			TNFRSF9	THADA	SLC35F5	NT5E	ACOT7	CD8A	TOX	CD5	CD3G	FAM46C	IRF7	CD68	CD38	TLR4		RAG2		FAS	E2F1	CDKN2D	PLXDC2	NKG7	VPREB3	FPR1	TIE1	ISLR	BUB1B	HLA-DQA1	PDGRL	NOTCH3	SERPINH1	ADH1B	FCRL5	CRTAM	EGR3	KCNA1	GREM1	CD53	TIMP2
CCL3	CCL3	CD3E	EOMES	PTPRC	CCR3	IL22		PTPRC			TMBIM6	WARS	CD30L	TBXA2R	KLRA20	CD8B	NR4A2	CD101	CD3E	LY6E	IRF9	CD169	CD200R	HSP70		IGLC		FASLG	E2F5	CENPA	C1R	IL2RB	HLA-DOB	S100A9	ERG	PODN	C330027C09RIK	HLA-DQB1	TGFB3	PTN	LOXL2	ZBTB16	KIF5C	CXCL10	EPHB1	LRRC2	GRIA3	CD69	VEGFA
GNLY	GNLY	CD4	TBX21	TRAC	TRA	GMCSF		TRAC			TNFRSF1B	FAM3C	PRKRA	TRPM1	CAR2	PTPRC	NR4A3		PTPRC	MCOLN2	STAT1	CIITA	CD273	IL1A		PAX5		FKBP52	H1F0	CENPF	CLIC2	SH2D2A	STAP1	IGSF6	FABP4	CD248	CASC5	HLA-DRA	PDGFRB	COL18A1	RAB31	ABCA8	CD2	CYFIP2	FAM169A	MFAP3L	KCNE4	CD8A	COL1A1
BATF	BATF	CD5	PRF1		CD247	AHR					CADM1	TMBIM6	CD101	REEP2	KLRE1	GZMK	Dhx37		TRAC	APOBEC3G	MX2	STAT2	CD274	IL1B		CD19		GAPDH	H1FNT	CKS2	ALDH2	KLRK1	FAM129C	LILRB4	SDPR	FGF7	CASP3	HLA-DRB3	CTGF	ACTG2	GPM6B	C3	IGLV1-44	DACT1	FAT2	MLLT3	KDM4B	CD96	TGFB3
CD160	CD160	ENTPD1	ITGAL		TRB	PTPRC					ACTB	PARK7	CFAP126	DPP4	SERPINA3G	NKG7	CD3D			IL15	IFIT1	MYD88	CCL8	IL6		RUNX1		GLUT1	H1FOO	KIF20A	IL3RA	ZAP70	TLR10	FPR3	HYAL2	MXRA8	CCDC34	HLA-DRB4		PDPN	ACTN1	IGF1	ITK	DKK2	FDCSP	PION	PMAIP1	CLDN19	SAA2
CD96	CD96	CTLA4	CD160		TRAC	TRAC					CD8A	KCNK5	CD244	UPK1A	SPRY2	XCL1	CD3G			ISG15	OAS1	IFNa	IL10	IDO1		IGHA2		GLUT3	H1FX	PLK1	FPR2	CD7	RALGPS2	SIGLEC1	FLT4	PDGFRL	CCL3	MR1		MMP2	IFI27	PODN	GZMK	DKK3	FHL2	NDST1	PRSS23	CORO1A
CD226	CD226	IZUMO1R	CD96		PTPRC						RGS2	IFI16	MRC2	S1PR1	BHLHB2	CD81	CD3E			MX1	PSMB8	CCL3	TGFb	KYNU		IGHA1		CSF2	H2AFB1	RACGAP1	SERPINA1	CST7	AFF3	LILRA1	EGFL7	COL14A1	CCNA2	PSMB7		MMP11	LGALS1	PRELP	IRF4	EAF2	FZD8	RAPGEF4	PTHLH	CST7
NCAM1	NCAM1	TNFRSF18	CD226		TRAC						FAIM3	SH2D1A	CCRL2	RECK	FASL	CD86	CD8A			TLR3	RSAD2	HLA-DP	VEFG	TGFB1		IGHG4		IFNG	H2AFB2	TOP2A	FCGR1A	LAT	POU2AF1	LYZ	ESAM	MFAP5	CCNB1	PSMB9		PDGFRA	SERPINE1	PDK4	CD3D	EHD3	GLI3	SCARB2	SBSPON	CXCL14
KLRK1	KLRK1	IL2RA	IL12RB								EID1	XCL2	KLRB1	CCR7	PLEK	CD244	CD8B				SOCS1	HLA-DQ	CEBPA	TGFB2		IGHG3		IFNB1	H2AFB3		CYBB	PYHIN1	CXCR5	HK3	CXorf36	MEG3	CCNB2	TAP1		PDGRL	PLAUR	FHL1	SLAMF1	EMB	GPR65	SLC31A1	SLC26A3	CXCL9
NCR1	NCR1	TGFB1	IL12RA								HSPB1	FDFT1	CD7	CD28	RABGAP1L	TRAC	PTPRC				DHX58	IL12	CD163	TGFB3		IGHG2		IL13	H2AFJ		FCER1G	SLA2	PLCG2	SLC11A1	TEK	SULF1	CCNE1	TAP2		TGFB3	HIF1A	ABI3BP	CD27	EPHA7	HAS3	TM4SF18	SLMO2	CXCR6
CD3D	PTPRC	LRRC32	PTPRC								RNF19A	CRTAM	CD200R1	CD200	OSBPL3		TRAC				GBP4	IRF1	MARCO	PTPRC		IGHG1		IL1R1	H2AFV		CD33	STAT4	HVCN1	CSF3R	TSPAN18	AOX1	CD160	TAPBP		PDGFRB	CHN1	RNASE4	CCR5	FAM46C	HLA-DPA1	WIF1	SRSF6	CYB5R2
CD3G		TNFRSF4	TRAC								IFI16	EGR2	CAR2	SLAMF6	FCER1G						TAP1	CD40	NRP2	PLAU				IL2RA	H2AFVP1		LMO2	CD6	CCR6	CD300E	EMCN	SVEP1	CDC20	THBS1		CTGF	THBS2	PLA2G2A	RNF183	FCRL5	HLA-DRA		TOX3	CYTIP
CD3E		SELL									LYST	ATP1B3	KLRE1	SELL	GM156						TREX1	CD205	CD276	FGG				IL4	H2AFX		SLC7A7	CCL5	P2RX5	PILRA	MMRN2	LPAR1	CDC45	CD103			ASPN	BTG2	KLRB1	FGF1	IGJ		UGT2B15	DERL3
CD8A		FOXP3									PRF1	EIF3L	CD3D	CD3D	FGL2						IFIT3	IL27	APOE	FGA				IL5	H2AFY		CSF1R	CD96	BLNK	FCGR3A	ELTD1	PDGFRB	CDC6	B2M			TNC	TNXB	MEI1	FGFR2	KCNMA1		ZNF385B	EOMES
CD8B		STAT5A									STAT1	FCRL3	CD3G	CD3G	ACOT7						ZBP1	CXCL9	IL1RN	FGB				IL6R	H2AFY2		C1orf54	TC2N	KIAA0226L	AIF1	PDE2A	TAGLN	CDCA2	CD86			ARF4	CYBRD1	YME1L1	FHOD3	KIF5C			EVI2B
TRAC		STAT5B									UBC	PDCD1	CD3E	CD3E	LOC100045268							CXCL10	SPP1	MAZ				IL8	H2AFZ		IL34	FYN	POU2F2	SIGLEC9	NOS3	IGFBP6	CDCA3	IL12			CALU	FBLN1	KCNMA1	GLT25D2	KLHL29			FAM26F
		LGALS1									CD74	ITM2A	CD8A	CD8A	CCL3							CXCL11	Galectin 3	SAF1				IL10R	H2AFZP1		C4A	LCK	IRF8	FCGR1C	ROBO4	FBLN1	CDCA8	MX1			LUM	HSPB6	EAF2	GPR183	KRT5			FASLG
		IL10									IL2RG	GBP2	CD8B	CD8B	ASB2							PTPRC	MMP14	ORM1				IL15R	H2AFZP2		LILRB2	TCF7	FCRLA	OLR1	APOLD1	CA12	CDK1	IL15Ra			TWIST1	MGST1	TP53AIP1	GUSBP11	LDLRAD4			FYB
		LAYN									FYN	IGFLR1	PTPRC	PTPRC	GM156							CD68	MMP19	AAG				ITGA6	H2AFZP3		CSF2RB	TOX	CD37	TLR2	PTPRB	SPOCK1	CDKN3	IL15			MMP11	ZFP36	CD96	HCLS1	LINC00844			GPR171
		CCR8									PTPN6	FAIM3	TRAC	TRAC	NR4A2							CD115	FN1	SERPINE1				ITK	H2AFZP4		FPR1	IL32		LILRB2	RHOJ	TPM2	CENPA	ERAD			SPHK1	VIT	SEL1L3	HLA-DOA	LOC100653149			GPR18
		PTPRC									HLA-DRB1	LYST			KIF5C							CD64	CCL3	PAI				JUN D	H2AFZP5		CARD9	SPOCK2		C5AR1	RAMP2	THBS2	CENPE	DEC205			PRDM1	SFRP1	LTBP2	HLA-DPB1	LTBP2			GZMA
		TRAC									HNRNPC	EID1			KLRA10							MX1	CCL18	PAI-1				CLB54	H2AFZP6		TNFAIP2	SKAP1		FCGR1A	GPR116	FBLN5	CENPF	CD205			NREP	ADAMTS1	BLNK	HSD17B2	MYLK			GZMK
											UBB	HSPA1A			ANXA2							IL15	LGALS3	PLAT				MAP3K5	H2BFM		SLCO2B1	CD28		MS4A6A	F2RL3	TMEM119	CENPH	IRF5			LY6E	MAMDC2	APOBEC3G	IGHM	NAP1L2			HAPLN3
											CD8B	ID3			LOC100046232							IFNA	IL1R2	APP				MAP2K1	H2BFS		PKHD1L1	CBLB		C3AR1	JUP	ADAM33	CENPW	BATF3			TNFAIP6	PLTP	RASSF5	IGKC	NFASC			HCST
											HAVCR2	IRF8			XCL1							IFNB	IL4R	APCS				MAP2K2	H2BFWT		FCN1	APOBEC3G		HCK	CCBP2	PRRX1	CEP55	ID2			BPGM	SRPX	FZD8	IGLJ3	PARP8			IGLC1
											IRF8	ATHL1			CD200R1							CCR2	VEGFA	CRP				MIF	H2BFXP		GP1BA	PRDM1		IL4I1	GPR146	PCOLCE	CERS6	CD141			COL5A1	PDGFRL	CXCR6	IGLL3P	PDLIM4			IKZF1
											LAG3	CTLA4			MYO6							CSF1R	VEGFB	PTX1				NFATC1	H3F3A		SIGLEC6			LST1	RGS16	IGF2	CHEK1	TLR5			CAV1	ALDH1A1	SULF2	IGLL5	PRKACB			IL16
											ATP5B	RGS4			EG241041							ITGAM	VEGFC	LDHA				NFKB2	H3F3AP1		CFB			LILRA5	TSPAN7	GFPT2	CKAP2	MX2			TMEM45A	EFEMP1	LDLRAD4	IGLV1-44	PRKCA			IL7R
											STAT3	PRKCH			EHD4							ITGAX	VEGFD	S100P				NFKBIE	H3F3AP2		P2RX1			CSTA	RAMP3	PDGFRA	CKAP2L	IRF1			COL12A1	A2M		IL12RB1	RASGRP1			IQCG
											IGFLR1	TRAF5			CD244								TGFB1	S100A8				P53	H3F3B		NR1H3			IFI30	PLA2G4C	CRISPLD2	CKS1B	IFIH1			PXDN	MTRNR2L2		IL2RB	RIMS3			ITGAL
											MGEA5	CADM1			SH2D2A								TGFB2	S100A9				TGM6	H3F3C		GPBAR1			CD68	TGM2	CPE	CLSPN	IFITM3			PDPN	SMOC2		IRF4	RNF183			ITK
											HSPA1B	TRAT1			RGS1								TGFB3	CSF1R				TNF	HIST1H1A		RGS18			TBXAS1	LDB2	F3	CYTH3	DDX58			RIN2	MTRNR2L8		KBTBD8	RTP4			JAK3
											COTL1	HSPA1B			LAT2								MMP14	SIRPA				TNFRSF1B	HIST1H1B		IL7			FCGR1B	PRCP	MFAP4	DHFR	IFI44L			S100A16	PTGDS		KIAA0125	SALL1			KLHL6
											VCAM1	HSPB1			FAM129A								MMP19	ITGAM				TRADD	HIST1H1C		IFI30			LILRA6	ID1	C1S	DLGAP5	IFI6			IL1R1	NFIA		KY	SDC1			KLRB1
											HLA-DMA	SNAP47			MMD								ARG1	ITGAX				TRAIL	HIST1H1D		CLEC12A			CXCL16	SMAD1	PTGIS	DTL	IFITM2			PTK7	DPT		LAMA2	SULF1			LAT
											PDE7B	IRF9			CDH1								ARG2	CX3CR1				TRAP1	HIST1H1E		TYROBP			NCF2	AFAP1L1	LOX	DUT	NAMPT			TPM1	FGF7		LAMP3	SULF2			LAX1
											TBC1D4	NFATC1			CENTD3								CCL22	CD14				VEGF	HIST1H1PS1		HCK			RAB20	ELK3	CYP1B1	E2F8	OASL			RCN3	ITM2A		LBH	SUSD4			LCK
											SNAP47	LITAF			DAPK2								CCL18	IL18					HIST1H1PS2		PIK3R6			MS4A7	ANGPT2	CLDN11	ECT2	RTP4			COL6A1	FIG		LOC96610	TAGLN			LCP2
											RGS4	SPRY2			GLP1R								CCL17	CD34					HIST1H1T		ADAP2			NLRP3	LYVE1	SERPINF1	EGR2	TREX1			FAP	FAP		LPXN	TLR7			LY9
											CBLB	HAVCR2			LAT2								CCL13	CD33					HIST1H2AA		CD14			LRRC25	ARHGAP29	OLFML3	EIF2S2	ADAR			THY1	THY1		MED24	TNS4			MFGE8
											TOX	RASSF5			ACOT7								CCL4						HIST1H2AB		GHRL			ADAP2	IL3RA	COL5A2	EZH2	FAM46C			PDPN	PDPN		MEI1	TREM2			MOB3B
											CALM2	TOX			RGS1								CCL20						HIST1H2AC		SIGLEC9			SPP1	ADCY4	ACTA2	FGFR1OP	LY6E			MMP2	MMP2		MFAP4	TYMS			NA
											ATHL1	PAM			CCL4								PTPRC						HIST1H2AD		TMEM37			CCR1	TFPI	MSC	FIGNL1	MCOLN2			MMP11	MMP11		MIR205HG	UHRF1			NTRK2
											SPDYE5	CBLB			CCL4								CD68						HIST1H2AE		LILRA1			TNFSF13	TNFAIP1	VASN	FOXM1	APOBEC3G			PDGFRA	PDGFRA		MPZL1	USP31			PLCXD2
											DDX5	NMB			CXCR6								CD115						HIST1H2AG		DHRS9			RASSF4	SYT15	ABI3BP	GEN1	IL15			PDGRL	PDGRL		MTHFD1L	VCAM1			POU6F1
											SLA	PDE7B			LOC100038897								CD64						HIST1H2AH		PECAM1			SERPINA1	DYSF	C1R	GINS2	ISG15			TGFB3	TGFB3		MZB1	WIPF3			PPOX
											PTPRCAP	VCAM1			GCNT1								CD204						HIST1H2AI		SPI1			MAFB	PODXL	ANTXR1	GMNN	MX1			PDGFRB	PDGFRB		NFATC2	XDH			PRIMA1
											IRF9	PTPN7			CD3D								HIF1A						HIST1H2AJ		IL15RA			IL18	SEMA3A	MGST1	GPD2	TLR3			CTGF	CTGF		NPAS3	ZIC1			PRKCB
											MATR3	FABP5			CD3G								LDHA						HIST1H2AK		SLC8A1			FGL2	DOCK9	C3	HAT1	OAS1						OSBPL3				PRRT2
											LITAF	TBC1D4			CD3E								NRP1						HIST1H2AL		RBP5			SIRPB1	F8	PALLD	HAVCR2							OSR2				PSMB9
											TPI1	TPI1			CD8A								S100P						HIST1H2AM		FGL2			CLEC4A	NPDC1	FBN1	HELLS							PAWR				PTPN22
											ETV1	SNX9			CD8B								S100A8						HIST1H2APS1		MNDA			MNDA	TSPAN15	CPXM1	HMGB3							PDE1C				PTPRC
											PAM	ARID4B			PTPRC								S100A9						HIST1H2APS2		VNN1			FCGR2A	CD34	CYBRD1	HMMR							PDGFRA				PYHIN1
											ARID4B	NAB1			TRAC								CSF1R						HIST1H2APS3		FLT3			CLEC7A	THBD	IGFBP5	HSPA4L							PI3				SAMD3
											NAB1	PTPN6											CCR2						HIST1H2APS4		SOD2			SLAMF8	ITGB4	PRELP	IKZF2							PIP5K1B				SASH3
											RAPGEF6	CCL4L2											ITGAM						HIST1H2APS5		CXCL11			SLC7A7	RASA4	PAPSS2	INCENP							PLP2				SCML4
											LDHA	SRGN											ITGAX						HIST1H2BA		CLEC10A			ITGAX	COL4A1	MMP2	IRF4							PODXL				SELPLG
											WARS	DGKH											CX3CR1						HIST1H2BB		KIF19			BCL2A1	ECE1	CKAP4	IRF8							POU2AF1				SEMA4D
											RASSF5	RAPGEF6											MERTK						HIST1H2BC		HSD11B1			PLAUR	GFOD2	CCDC80	ITM2A							PPP2R2B				SH2D1A
											OSBPL3	MRPS21											CD33						HIST1H2BD		CXorf21			SLCO2B1	EFNA1	ADAMTS2	KIF11							PRKCQ				SLAMF1
											FAM3C	PSAP											CD155						HIST1H2BE		KEL			PLBD1	PVRL2	TPM1	KIF14							PRSS12				SP140
											TAP1	LIMS1																	HIST1H2BF		RARRES1			APOC1	GNG11	PCSK5	KIF15							PTGFR				SPINK2
											HLA-DRB6	LAG3																	HIST1H2BG		CFP			RNF144B	HERC2P2	ELN	KIF20B							RARRES3				SSPN
											FABP5	TP53INP1																	HIST1H2BH		TNFSF10			SLC31A2	MALL	CXCL12	KIF23							RASSF5				STMN2
											CD200	SERINC3																	HIST1H2BI		LILRB4			PTAFR	HERC2P9	OLFML2B	KIF2C							SAMSN1				TAGAP
											CTLA4	MGEA5																	HIST1H2BJ		P2RY12			NINJ1	PPM1F	PLAC9	KIF4							SCN7A				THEMIS
											SNX9	IL6ST																	HIST1H2BK		RSPO3			ITGAM	PKP4	RCN3	KNSTRN							SCNN1G				TP73
											ETNK1	LUC7L3																	HIST1H2BL		FGR			CPVL	LIMS3	LTBP2	KPNA3							SEL1L3				TRAC
											MALAT1	FYN																	HIST1H2BM		DRAM1			PLIN2	CD9	NID2	LAG3							SETBP1				TRAF3IP3
											ZDHHC6	EIF3H																	HIST1H2BN		ANKRD22			C1orf162	RAI14	SCARA3	LCLAT1							SIPA1L1				TSPAN12
											ARL6IP5	GFOD1																	HIST1H2BO		P2RY13			FTL	ZNF521	AMOTL2	LIG1							SLAMF7				VIT
											DUSP2	CREM																	HIST1H2BPS1		CLEC4A			LIPA	RGL2	TPST1	LRR1							SLFN13				XCL1
											HLA-DQB1	ITK																	HIST1H2BPS2		HK3			CD86	HSPG2	MIR100HG	MAD2L1							SPHK1
											HNRNPK	HNRNPM																	HIST1H3A		FBP1			GLUL	TGFBR2	CTGF	MCM10							SPOCK2
											DGKH	ETV1																	HIST1H3B		IL18BP			FGR	RBP1	RARRES2	MCM3							STK17A
											LRMP	HNRPLL																	HIST1H3C		PILRA			GK	FXYD6	FHL2	MCM4							TCF19
											H3F3B	KLRK1																	HIST1H3D		TFEC			TYMP	MATN2		MCM5							TMEM255A
											IDH2	CD8B																	HIST1H3E		CXCL16			GPX1	S1PR1		MCM7							TNFRSF17
											TRAF5	SFXN1																	HIST1H3F		FCGR3A			NPL	PIEZO1		MELK							TOX
											TBL1XR1	ARNT																	HIST1H3G		WARS			ACSL1	PDGFA		MIS18BP1							TP53AIP1
											ANKRD10	ZFP36L1																	HIST1H3H		LAP3				ADAM15		MKI67							TRBC1
											ALDOA	SIRPG																	HIST1H3I		LGMN				HAPLN3		MMD							UBE2J1
											LSP1	TAGAP																	HIST1H3J		CMKLR1				APP		MMS22L							YME1L1
											PTPN7	STAT3																	HIST1H3PS1		RBM47						MTHFD1L
											NSUN2	HSPA6																	HIST1H4A		SLC43A2						MYBL2
											RNF149	FPGS																	HIST1H4B		LRRC25						NCAPD2
											CD2	RNPS1																	HIST1H4C		CP						NCAPG
											SRSF1	SLC38A1																	HIST1H4D		SLC40A1						NCAPG2
											GOLPH3	PTPN11																	HIST1H4E		MAFB						NCAPH
											HLA-A	ALDOA																	HIST1H4F		CD163						NEIL3
											LIMS1	PTGER4																	HIST1H4G		SH2D3C						NEK2
											SDF4	GPR174																	HIST1H4H		ODF3B						NR4A2
											ROCK1	ELMO1																	HIST1H4I		TLR2						NRP1
											EDEM1	DDX3X																	HIST1H4J								NUF2
											APLP2	STAT1																	HIST1H4K								NUSAP1
											ITK	DPP7																	HIST1H4L								PDCD1
											TRIM22	SRSF4																	HIST1H4PS1								PERP
											SPRY2	SEMA4A																	HIST2H2AA3								PLEK
											ACTG1	NOP58																	HIST2H2AA4								PLK1
											HLA-DPA1	ANKRD10																	HIST2H2AB								PLSCR1
											EWSR1	BTLA																	HIST2H2AC								POLA1
											SRSF4	UBE2F																	HIST2H2BA								POLE
											ESYT1	PYHIN1																	HIST2H2BB								POLE2
											LUC7L3	ASB2																	HIST2H2BC								POLR1B
											ARNT	EZR																	HIST2H2BD								PRELID2
											GNAS	OSBPL3																	HIST2H2BE								PRIM1
											ARF6	PPP1CC																	HIST2H2BF								PRIM2
											ARPC5L	LBH																	HIST2H3A								PRR11
											NCOA3	EWSR1																	HIST2H3C								PSAT1
											PAPOLA	NR4A2																	HIST2H3D								RACGAP1
											GFOD1	HSPD1																	HIST2H3PS2								RAD51
											GPR174	TSC22D1																	HIST2H4A								RAD54L
											DDX3X	SPTAN1																	HIST2H4B								RFC3
											CAPRIN1	HADHA																	HIST3H2A								RFC4
											ARPC2	BIRC3																	HIST3H2BA								RGS1
											PDIA6	DDX3Y																	HIST3H2BB								RGS16
											SEMA4A	GNAS																	HIST3H3								RNASEH2B
											CSDE1	IPCEF1																	HIST4H4								RRM1
											PSMB9	LRMP																	MCM2								RRM2
											NFATC1	RGS3																	MCM6								SGOL1
												CD2																	MSH2								SLMO2
												GPBP1																	NASP								SMC2
												ELF1																	NPAT								SPAG5
												PJA2																	PCNA								STK39
												EIF1B																	RRM1								STMN1
												SERINC1																	RRM2								TACC3
												ARHGEF1																	SLBP								TCF19
												SOD1																	TYMS								TFDP1
												ZNF292																									TICRR
												AP3S1																									TIGIT
												ATP6V0B																									TIPIN
												GMDS																									TK1
												IRF4																									TMPO
												TARDBP																									TNFRSF9
												CCT2																									TOP2A
												CKS2																									TOX
												ENTPD1																									TPX2
												APLP2																									TRIP13
												FUT8																									TUBA1B
												BCL6																									TYMS
												CD2BP2																									UBASH3B
												MPG																									UBE2C
												NDFIP2																									UHRF1
												RILPL2																									WDHD1
												MIF4GD																									WDR76
												MYO7A																									WHSC1
																																					XCL1
																																					YWHAE
																																					ZBTB32
[truncated: 50 more columns]
