# Supplementary material for: Postpartum breast cancer has a distinct molecular profile that predicts poor outcomes
Source: Nat Commun. 2021 Nov 3;12:6341. doi: 10.1038/s41467-021-26505-3 (PMC8566602; doi:10.1038/s41467-021-26505-3)
Supplement: Supplementary file 5 — Supplementary Data 2 [file 41467_2021_26505_MOESM5_ESM.txt]

method	cell_type	pvalue	Nullip_mean	PPBC_mean	Mean Fold Change PPBC/NPBC	Mean Fold Change NPBC/PPBC	Nullip_S01	Nullip_S03	Nullip_S05	Nullip_S06	Nullip_S09	Nullip_S11	Nullip_S14	PPBC_S02	PPBC_S04	PPBC_07	PPBC_S08	PPBC_S10	PPBC_S13	PPBC_S15	PPBC_S12	PPBC_S16
CIBERSORT-ABS	T cell CD8+_CIBERSORT-ABS	0.009015925	0.049271505	0.162401377	3.296050689	0.303393392	0.07310432	0.096898415	0.022741032	0	0	0.110146139	0.042010627	0.203636031	0.116917977	0.180334441	0.339150157	0.127587728	0.043230652	0.151120336	0.042875486	0.25675959
CIBERSORT-ABS	Macrophage M0_CIBERSORT-ABS	0.041124381	0.293460823	0.146409037	0.498904882	2.004390087	0.388147612	0.174624019	0.122769721	0.32621474	0.338758241	0.316071047	0.387640384	0.05884144	0.128994372	0.526963149	0.173192869	0	0.209262726	0.049881546	0.088006503	0.082538732
CIBERSORT-ABS	Macrophage M1_CIBERSORT-ABS	0.04327039	0.028553144	0.127114325	4.451850344	0.2246257	0.00286917	0.066133661	0.05850054	0	0.014656141	0.014502733	0.043209764	0.346511029	0.077499882	0.042578978	0.079268654	0.322786975	0.079470719	0.080573859	0	0.115338824
CIBERSORT-ABS	T cell follicular helper_CIBERSORT-ABS	0.048654048	0.050923051	0.137439071	2.698955943	0.370513643	0.162723262	0.05165267	0	0.016787668	0.065320594	0.024933705	0.035043457	0.22258673	0.031471866	0.100309473	0.2357489	0.255665423	0.247032579	0.098645887	0.024589189	0.02090159
CIBERSORT-ABS	B cell memory_CIBERSORT-ABS	0.071338344	0.059657713	0.2257518	3.784117596	0.264262401	0.056924814	0.016684412	0	0	0	0.295056022	0.04893874	0.618271527	0	0.072891248	0	0.354558882	0.274089782	0.161124926	0.07051118	0.480318655
CIBERSORT-ABS	Mast cell resting_CIBERSORT-ABS	0.078325239	0.064207876	0.018745968	0.291957462	3.4251565	0.077872597	0	0.101483505	0.130907328	0.111446344	0	0.027745356	0	0	0	0	0.022364973	0.091576905	0.013481361	0.020142036	0.021148441
CIBERSORT-ABS	T cell gamma delta_CIBERSORT-ABS	0.095668662	0.001403625	0.05314441	37.86224522	0.026411535	0.009818053	0	0	7.32526E-06	0	0	0	0.232477007	0	0.121788237	0.100420331	0	0.002702747	0.020911368	0	0
CIBERSORT-ABS	NK cell resting_CIBERSORT-ABS	0.107531522	0.035748341	0	0		0	0	0	0	0.044512094	0.12305692	0.082669372	0	0	0	0	0	0	0	0	0
CIBERSORT-ABS	NK cell activated_CIBERSORT-ABS	0.119372565	0.013313487	0.169757554	12.75079565	0.078426478	0.034074302	0.024583158	0.034095342	0.000441607	0	0	0	0.860764856	0.014930156	0	0	0.191890497	0.179836171	0.093549152	0.114634929	0.072212227
CIBERSORT-ABS	T cell CD4+ naive_CIBERSORT-ABS	0.217961145	0.068267812	0.129423393	1.89581868	0.527476605	0	0.070511607	0.16685594	0.01293954	0.041137697	0.112784363	0.073645536	0	0.01659525	0.15559639	0	0.141173693	0.029977716	0.312234317	0.217587633	0.291645537
CIBERSORT-ABS	Macrophage M2_CIBERSORT-ABS	0.299595397	0.539260423	0.409160922	0.758744578	1.317966584	0.558987755	0.404509279	1.106322018	0.294904346	0.349949064	0.412369788	0.647780708	0.533500505	0.444989509	0.353697259	0.36589696	0.388443448	0.213740675	0.334244205	0.770054427	0.27788131
CIBERSORT-ABS	Myeloid dendritic cell activated_CIBERSORT-ABS	0.327727338	0.004982169	0.035883236	7.202331641	0.138843926	0.004631051	0	0.008950088	0	0	0	0.021294047	0.266909896	0	0	0	0	0	0	0.056039224	0
CIBERSORT-ABS	Neutrophil_CIBERSORT-ABS	0.354912453	0.042711304	0	0		0	0	0.298402084	0	0	0.000577045	0	0	0	0	0	0	0	0	0	0
CIBERSORT-ABS	Eosinophil_CIBERSORT-ABS	0.355917684	0.004361728	0	0		0	0	0.030532096	0	0	0	0	0	0	0	0	0	0	0	0	0
CIBERSORT-ABS	T cell CD4+ memory resting_CIBERSORT-ABS	0.398715877	0.203514083	0.283318423	1.392131783	0.7183228	0.171985575	0.375429605	0.389362062	0.086766485	0.055047978	0	0.346006873	0.58527066	0.42293171	0	0.005401735	0.466522542	0.26947301	0.175454066	0.237592094	0.387219989
CIBERSORT-ABS	T cell CD4+ memory activated_CIBERSORT-ABS	0.409575371	0.009855945	0.056900916	5.77325809	0.173212419	0	0	0.068991618	0	0	0	0	0.483379507	0.017152285	9.15904E-05	0.011484865	0	0	0	0	0
CIBERSORT-ABS	Myeloid dendritic cell resting_CIBERSORT-ABS	0.497172829	0.014539134	0.026158392	1.799171221	0.555811469	0.066660727	0.035113211	0	0	0	0	0	0	0.032896524	0.001126478	0	9.1524E-06	0	0.014651696	0.083028266	0.103713406
CIBERSORT-ABS	Mast cell activated_CIBERSORT-ABS	0.550551491	0.134402463	0.175240495	1.303848835	0.766960075	0	0	0.381682631	0.091181665	0.013195321	0.319636159	0.135121465	0.099519347	0.095938782	0.068543909	0.228054486	0.174659177	0.228142854	0.328766206	0.226002088	0.127537604
CIBERSORT-ABS	B cell plasma_CIBERSORT-ABS	0.633453796	0.2318311	0.261203898	1.126699127	0.887548393	0.082200762	0.486460742	0.193235437	0.32603881	0.247109618	0.080102751	0.207669581	0.265152037	0.259788576	0.363618234	0.202451127	0.222601559	0.151463466	0.354450638	0.195317879	0.335991567
CIBERSORT-ABS	T cell regulatory (Tregs)_CIBERSORT-ABS	0.943105355	0.003342242	0.003637678	1.088394406	0.918784582	0	0	0	0.022632366	0	0.000763328	0	0	0	0.013093123	0	0.019645975	0	0	0	0
CIBERSORT-ABS	B cell naive_CIBERSORT-ABS	0.953060383	0.095368202	0.100217803	1.050851339	0.951609389	0	0.059908315	0.1869159	0.141178119	0.218866907	0	0.060708173	0	0.668325348	0.011158219	0.055135138	0.167341519	0	0	0	0
CIBERSORT-ABS	Monocyte_CIBERSORT-ABS	0.984440109	0.041023829	0.040313525	0.982685557	1.017619515	0	0.017490905	0.239159984	0	0	0	0.030515917	0.003179427	0.061567761	0.028209271	0.023794778	0.094748455	0	0.060910437	0.013619066	0.076792527
