# Supplementary material for: Postpartum breast cancer has a distinct molecular profile that predicts poor outcomes
Source: Nat Commun. 2021 Nov 3;12:6341. doi: 10.1038/s41467-021-26505-3 (PMC8566602; doi:10.1038/s41467-021-26505-3)
Supplement: Supplementary file 7 — Source Data [file 41467_2021_26505_MOESM7_ESM.xlsx]

## Sheet: Fig3
Sample Designation	Postpartum Breast Cancer (PPBC) Nulliparous Breast Cancer (NPBC)	RNA Seq Sample	Cell Cycle Score	IHC Ki67 Aperio % Positive Tumor Area Nuclei	MKI67RNA Seq Log2 Normalized Counts	P53 ICGC Mutation Identified	IHC P53 Aperio % Positive Area
S01	NPBC	YES	0.1	6.68169	13.5588	NO	7.32879
S02	PPBC	YES	2.14	36.6202	15.7939	NO	16.541
S03	NPBC	YES	-0.41	6.10857	13.4049	NO	8.41876
S04	PPBC	YES	-0.56	6.88096	13.2005	YES	41.9616
S05	NPBC	YES	-1.66	4.3865	11.4891	NO	7.43772
S06	NPBC	YES	-1.81	0.29319	9.88509	NO	3.59881
S07	PPBC	YES	1.39	18.7755	14.2262	NO	10.5506
S08	PPBC	YES	0.98	18.1995	14.5239	YES	31.9995
S09	NPBC	YES	0.05	8.5167	14.6351	NO	15.5748
S10	PPBC	YES	0.27	9.87537	14.4626	YES	20.8713
S11	NPBC	YES	-0.28	11.1872	13.5023	NO	23.0469
S12	PPBC	YES	-0.73	3.20358	13.0985	NO	10.5706
S13	PPBC	YES	0.47	1.91699	14.5356	YES	31.0018
S14	NPBC	YES	0.03	12.4488	13.6896	NO	11.0671
S15	PPBC	YES	0.23	0.484528	14.3266	NO	11.453
S16	PPBC	YES	-0.22	2.992	13.7272	NO	9.40199
IHC17	NPBC	NO		3.99177			12.1047
IHC18	NPBC	NO		13.2034			10.1665
IHC19	NPBC	NO		3.87725			7.29602
IHC20	NPBC	NO		10.2527			6.67582
IHC21	NPBC	NO		5.35549			12.1196
IHC22	NPBC	NO		6.13788			19.9126
IHC23	NPBC	NO		45.9013			32.9853
IHC24	NPBC	NO		11.8603			11.2324
IHC25	PPBC	NO		8.59132			7.36762
IHC26	PPBC	NO		14.0077			21.6029
IHC27	PPBC	NO		45.7217			5.92809
IHC28	PPBC	NO		9.04236			6.04826
IHC29	PPBC	NO		14.3615			20.4812
IHC30	PPBC	NO		23.375			6.02701

## Sheet: Fig4
Sample Designation	Postpartum Breast Cancer (PPBC) Nulliparous Breast Cancer (NPBC)	RNA Seq Sample	Immune Infilitrate Score	CD45 RNA Seq Log2 Normalized Counts	IHC CD45 Aperio % Positive Area	IHC CD8 Aperio % Positive Area	Unique TCR Sequences	TCR Clonality Index	Normalized Entropy	Gini Index	Cibersort CD8+ T cell % of CD45	Cibersort - T cell follicular helper % of CD45	Tumor Border Image Cytometry CD3+ (%CD45)	Tumor Border Image Cytometry CD8+ (%CD45)	Tumor Border Image Cytometry CD4+ (%CD45)	Tumor Border Image Cytometry CD8+Tox1+(%CD45)	Tumor Border Image Cytometry CD8+Tox1+(%CD8)	Tumor Border Image Cytometry CD8+PD1+ (%CD45)	Tumor Border Image Cytometry CD8+PD1+ (%CD8+)	Tumor Border Image Cytometry CD8+ Tox1+PD1+ (%CD45)	Tumor Border Image Cytometry CD8+ Tox1+PD1+ (%CD8)	Tumor Border Image Cytometry CD4+Tox1+ (% CD45)	Tumor Border Image Cytometry CD4+Tox1+ (%CD4)	Tumor Border Image Cytometry CD4+PD1+ (%CD45)	Tumor Border Image Cytometry CD4+PD1+ (%CD4)	Tumor Border Image Cytometry CD4 Tox1+PD1+ (%CD45)	Tumor Border Image Cytometry CD4 Tox1+PD1+ (%CD4)
S01	NPBC	YES	-0.63	12.8124	5.0036	0.81152	178	0.0324183	0.967582	0.260184	7.31043	16.2723	32.7241	15.5726	17.1515	1.86646	11.9855	2.49026	15.9912	0.907546	5.82782	0.905008	5.27656	1.17548	6.8535	0.17695	1.03169
S02	PPBC	YES	2.96	15.5516	29.4404	4.81307	9227	0.194616	0.805384	0.76585	18.0334	10.0309	44.8555	13.8652	30.9903	2.27628	16.4172	4.91721	35.4644	1.56136	11.261	2.69233	8.68766	6.14888	19.8413	1.81303	5.8503
S03	NPBC	YES	0.01	13.2412	5.09732	0.707489	1501	0.101008	0.898992	0.493259	9.68984	5.16527	37.5493	18.6738	18.8754	4.05474	21.7135	4.91831	26.338	2.20916	11.8302	1.49011	7.89447	2.41277	12.7826	0.702312	3.72077
S04	PPBC	YES	0.17	13.5008	4.20542	0.421586	3603	0.136308	0.863692	0.557879	20.3636	22.2587	63.9007	10.8163	53.0844	1.98244	18.3283	0.519361	4.80165	0.170765	1.57878	4.65541	8.76983	2.70672	5.09891	1.31941	2.48549
S05	NPBC	YES	-0.24	14.2396	4.49432	0.437099	2605	0.0859427	0.914057	0.556125	2.2741	0
S06	NPBC	YES	-0.99	12.1339	1.60145	0.63628	424	0.0802405	0.91976	0.469331	0	1.67877	33.9744	27.7972	6.17716	4.07925	14.6751	1.25291	4.50734	0.582751	2.09644	0.11655	1.88679	0	0	0	0
S07	PPBC	YES	-0.28	12.9806	1.77953	0.367759	2257	0.129087	0.870913	0.53025	11.6918	3.14719	40.1862	20.6932	19.493	3.01387	14.5646	3.17525	15.3445	1.30995	6.33037	1.47886	7.5866	2.5012	12.8313	0.719459	3.69086
S08	PPBC	YES	-0.03	13.2899	7.1754	0.955444	439	0.331908	0.668092	0.77445	33.915	23.5749	50.5563	32.9529	17.6034	6.36315	19.3098	3.88336	11.7846	2.51553	7.6337	1.29899	7.3792	1.24198	7.05531	0.673916	3.82833
S09	NPBC	YES	-1.1	12.145	4.26022	0.659555	1002	0.0556276	0.944372	0.416236	0	6.53206	18.2357	7.41907	10.8167	0.882644	11.897	1.00833	13.591	0.435214	5.86615	0.290145	2.68239	1.15797	10.7055	0.180505	1.66877
S10	PPBC	YES	1.18	14.478	16.7475	2.07905	7564	0.371072	0.628928	0.877415	12.7588	25.5665	65.2173	19.6335	45.5838	2.71499	13.8284	2.31913	11.8121	1.50051	7.6426	4.6885	10.2855	5.72106	12.5506	3.0571	6.70656
S11	NPBC	YES	-0.99	12.5366	2.02079	0.643975	748	0.0894734	0.910527	0.501213	11.0146	2.49337	44.4048	30.8625	13.5423	5.85175	18.9607	1.55601	5.04176	0.687915	2.22897	1.0274	7.58657	0.342466	2.52886	0.342466	2.52886
S12	PPBC	YES	-0.56	13.3228	4.2217	0.841331	335	0.056473	0.943527	0.412544	4.28755	2.45892	58.0679	9.6743	48.3936	1.69055	17.4747	1.27721	13.2021	0.744812	7.69887	2.60496	5.38287	2.80669	5.79973	0.883734	1.82614
S13	PPBC	YES	-0.19	12.7224	5.8126	1.69427	727	0.0707057	0.929294	0.463655	4.32307	24.7033
S14	NPBC	YES	-0.28	13.7486	4.22091	0.698879	500	0.174085	0.825915	0.596427	4.20106	3.50435	49.3084	29.5685	19.7398	5.35543	18.1119	2.33644	7.90178	1.21789	4.11887	3.15766	15.9964	1.19264	6.0418	0.649706	3.29135
S15	PPBC	YES	0.15	13.6536	5.94835	1.72092	2342	0.113846	0.886154	0.546092	15.112	9.86459	50.9876	24.4596	26.528	0.674939	2.7594	0.87785	3.58897	0.242995	0.993452	0.648962	2.44633	0.968465	3.65073	0.397302	1.49767
S16	PPBC	YES	0.82	14.1372	10.0244	2.07753	6337	0.269642	0.730358	0.775834	25.676	2.09016	67.6313	32.1606	35.4707	4.47696	13.9207	6.86333	21.3408	2.48434	7.72482	4.2013	11.8444	7.61684	21.4736	2.68856	7.57967
IHC17	NPBC	NO			3.23245	0.410965							34.3696	14.5078	19.8618	1.20898	8.33333	1.20898	8.33333	0.690846	4.7619	1.89983	9.56522	2.07254	10.4348	1.03627	5.21739
IHC18	NPBC	NO			14.2195	2.01942							66.7868	37.307	29.4798	6.07712	16.2895	4.51222	12.0948	2.67224	7.16283	4.12047	13.9773	4.10444	13.9229	1.94308	6.59124
IHC19	NPBC	NO			1.53389	0.535985							35.7143	29.5918	6.12245	4.08163	13.7931	0	0	0	0	0	0	0	0	0	0
IHC20	NPBC	NO			9.5789	1.30969							46.8035	20.8389	25.9646	3.73264	17.9118	1.38688	6.65525	0.917085	4.40083	3.05105	11.7508	1.69323	6.52132	1.10138	4.24186
IHC21	NPBC	NO			8.79621	0.837778							71.1352	46.6808	24.4544	4.05517	8.68702	4.58737	9.82709	2.20707	4.728	1.87293	7.65884	3.49416	14.2885	1.18399	4.84161
IHC22	NPBC	NO			2.66911	0.54828							46.5913	22.8434	23.7478	3.9041	17.0907	0.627482	2.74688	0.469504	2.05531	2.84278	11.9707	1.57715	6.64124	0.912203	3.8412
IHC23	NPBC	NO			9.87967	0.945014
IHC24	NPBC	NO			1.96703	0.511425							58.1765	30.7597	27.4167	3.71198	12.0676	5.81115	18.8921	2.66867	8.67587	1.94531	7.09534	5.07047	18.4941	1.3601	4.96084
IHC25	PPBC	NO			7.07726	0.515595							35.4789	18.0329	17.446	2.67163	14.8153	0.880355	4.88193	0.49706	2.7564	1.3713	7.86026	1.3083	7.49916	0.625711	3.58656
IHC26	PPBC	NO			5.50415	0.842467							78.2862	33.2287	45.0575	5.38452	16.2044	5.34998	16.1005	1.81154	5.45173	2.70652	6.00682	2.69284	5.97644	0.744315	1.65192
IHC27	PPBC	NO			8.42501	2.57153							74.9056	46.5409	28.3647	22.3613	48.0466	9.84018	21.1431	7.51147	16.1395	8.4014	29.6192	3.56556	12.5704	3.07974	10.8576
IHC28	PPBC	NO			23.4675	5.60461							79.722	65.4545	14.2675	14.7149	22.4812	9.35394	14.2907	6.72486	10.2741	3.20867	22.4894	2.344	16.4289	1.73112	12.1333
IHC29	PPBC	NO			2.49302	0.878732							25.8788	10.764	15.1148	2.83835	26.369	3.42152	31.7868	1.71923	15.9721	1.59189	10.532	2.64929	17.5278	1.07743	7.1283
IHC30	PPBC	NO			3.83744	1.28556							60.3044	39.0927	21.2118	9.45086	24.1755	12.5944	32.2167	7.67611	19.6357	4.42112	20.8428	5.82355	27.4543	3.65189	17.2163

## Sheet: Figure 5a
Regulon	Size	NES	p.value	FDR
E2F4	247	13.13	2.17e-39	7.98e-37
E2F1	733	11.27	1.86e-29	3.43e-27
CUX1	403	8.02	1.08e-15	1.33e-13
NFYA	249	5.33	9.61e-08	7.08e-06
BCLAF1	128	4.97	6.6e-07	3.89e-05
TAF1	423	4.66	3.16e-06	0.000129
FOXM1	76	4.43	9.63e-06	0.00034
FOXN1	24	4.41	1.02e-05	0.00034
TBP	177	4.19	2.79e-05	0.000778
SMARCA4	121	4.18	2.96e-05	0.000778
MYBL2	49	3.9	9.5e-05	0.00206
MAX	401	3.41	0.00066	0.0121
NRF1	386	3.26	0.00111	0.0194
MYC	1280	3.22	0.00127	0.0212
GTF2B	217	3.21	0.00135	0.0216
NFYB	277	3.1	0.00193	0.0286
SP2	184	2.92	0.00346	0.0411
HSF1	108	2.88	0.00395	0.0434
KAT2A	32	2.87	0.00412	0.0434
ATF3	246	2.87	0.00413	0.0434
CTCF	991	2.83	0.00468	0.0461
E2F6	250	2.82	0.00488	0.0461
NR2C2	209	2.81	0.00496	0.0461
HOXC13	12	2.65	0.00807	0.067
SRF	280	2.64	0.00819	0.067
GTF2F1	69	2.64	0.00841	0.0673
BRCA1	162	2.63	0.00865	0.0677
CHD2	202	2.59	0.00963	0.0708
ARID3A	14	2.35	0.0189	0.112
GABPA	357	2.3	0.0215	0.122
E2F2	24	2.23	0.0255	0.136
SMARCB1	111	2.19	0.0288	0.149
SREBF1	164	2.18	0.0292	0.149
GATA2	477	2.17	0.0298	0.149
MYCN	101	2.1	0.0354	0.167
RFX5	79	2.08	0.0379	0.177
MEIS1	21	2.02	0.0432	0.188
SREBF2	74	2.02	0.0435	0.188
HMGA1	47	1.95	0.0508	0.206
SP4	28	1.9	0.0571	0.223
TFAP2A	364	1.85	0.0637	0.242
SIN3A	53	1.85	0.0646	0.242
BCL11A	64	1.76	0.0778	0.27
TBX3	22	1.74	0.0821	0.283
SP1	820	1.72	0.0854	0.288
KLF15	11	1.71	0.0868	0.29
SKI	23	1.7	0.0886	0.293
ATF6	45	1.69	0.091	0.293
ISL1	10	1.69	0.0914	0.293
EZH2	54	1.63	0.104	0.313
DBP	52	1.62	0.104	0.313
TCF12	147	1.62	0.105	0.313
DACH1	155	1.61	0.108	0.317
GFI1	24	1.59	0.111	0.318
SETBP1	63	1.59	0.111	0.318
SOX4	22	1.59	0.112	0.318
POU2F2	115	1.55	0.121	0.344
COMT	19	1.47	0.141	0.388
TAF7	68	1.45	0.146	0.395
ELK1	174	1.41	0.159	0.416
FOXL2	16	1.36	0.174	0.432
AR	488	1.34	0.179	0.443
SIX5	254	1.31	0.19	0.451
SIX1	17	1.28	0.201	0.464
ATF4	71	1.27	0.203	0.464
PAX5	152	1.27	0.204	0.464
E2F3	31	1.27	0.205	0.464
ID1	129	1.26	0.208	0.467
SOX2	164	1.22	0.221	0.49
HNF1B	44	1.22	0.224	0.493
FOXP3	87	1.18	0.237	0.511
NR4A2	41	1.18	0.237	0.511
TRIM28	40	1.14	0.256	0.534
ZBTB7A	157	1.13	0.257	0.534
SUZ12	116	1.12	0.261	0.537
BCL3	168	1.1	0.271	0.551
EP300	397	1.1	0.273	0.551
MLXIPL	9	1.08	0.278	0.555
USF2	228	1.07	0.285	0.555
CLOCK	25	1.06	0.287	0.556
NR6A1	7	1.05	0.292	0.561
MXD1	21	1.05	0.293	0.561
BATF	120	1.03	0.301	0.575
JUND	345	1.02	0.307	0.58
ESRRA	65	1.01	0.311	0.581
IRF3	174	0.99	0.321	0.587
ANG	16	0.99	0.324	0.587
BARX2	11	0.97	0.332	0.595
RBPJ	70	0.95	0.344	0.608
TFAM	17	0.94	0.347	0.608
SPI1	273	0.91	0.363	0.625
BACH1	17	0.9	0.368	0.627
ETS1	514	0.9	0.369	0.627
PAWR	21	0.86	0.391	0.653
JUN	647	0.85	0.395	0.658
PROX1	27	0.84	0.399	0.66
POLR3A	19	0.84	0.401	0.66
HMGN3	49	0.84	0.402	0.66
SMC3	73	0.83	0.406	0.664
DLX2	29	0.82	0.412	0.667
HBP1	26	0.78	0.436	0.683
GATA1	264	0.77	0.441	0.683
SOX13	9	0.77	0.443	0.683
POU6F1	11	0.77	0.444	0.683
TCF3	10	0.76	0.448	0.683
MEF2A	68	0.73	0.464	0.705
USF1	31	0.73	0.466	0.706
EBF1	184	0.71	0.477	0.717
IRF7	29	0.69	0.492	0.726
NBPF1	29	0.68	0.494	0.726
MRPL40	18	0.67	0.504	0.734
RAB36	17	0.67	0.504	0.734
NKRF	11	0.66	0.507	0.734
HNF4G	93	0.64	0.524	0.747
HDAC2	78	0.62	0.535	0.754
ASCL1	21	0.61	0.539	0.755
RUNX3	61	0.58	0.561	0.776
PAX2	32	0.56	0.572	0.786
YY1	390	0.55	0.582	0.795
NUP214	23	0.55	0.583	0.795
SIRT6	31	0.51	0.613	0.809
NR5A2	17	0.5	0.614	0.809
RXRA	71	0.49	0.622	0.817
DDIT3	128	0.44	0.658	0.841
MXI1	65	0.43	0.665	0.841
PDE4DIP	30	0.42	0.674	0.847
MYB	89	0.41	0.68	0.848
DHRS2	27	0.4	0.687	0.854
HNF1A	67	0.38	0.702	0.87
RAD21	456	0.38	0.706	0.87
PPIL2	20	0.36	0.721	0.879
NFE2	126	0.35	0.724	0.88
TCF7L1	12	0.34	0.731	0.88
PBX3	247	0.34	0.732	0.88
CRKL	36	0.33	0.739	0.886
PI4KA	21	0.32	0.745	0.891
PMF1	23	0.28	0.776	0.908
FOXO4	23	0.28	0.779	0.908
HIST1H2BF	17	0.28	0.78	0.908
ATF2	107	0.27	0.791	0.917
PITX1	14	0.25	0.801	0.924
MAPK1	25	0.24	0.809	0.93
NR3C1	278	0.22	0.826	0.943
POU2F1	37	0.2	0.841	0.949
PRAME	22	0.18	0.854	0.959
NR1I2	12	0.18	0.86	0.961
IRF2	30	0.15	0.884	0.973
ZNF274	59	0.15	0.885	0.973
IRF8	49	0.14	0.885	0.973
SIM2	33	0.14	0.892	0.973
SDF2L1	23	0.13	0.899	0.973
HIST1H2AG	18	0.12	0.903	0.973
YBX1	41	0.12	0.908	0.973
CDC45	18	0.11	0.914	0.973
DDAH2	15	0.1	0.918	0.973
MTF1	25	0.08	0.938	0.973
HOXA9	34	0.08	0.939	0.973
STAT2	84	0.08	0.939	0.973
FAM78A	17	0.07	0.943	0.973
DCAF11	21	0.06	0.952	0.973
GP1BB	22	0.06	0.954	0.973
CBX5	16	0.04	0.969	0.983
KLF9	11	0.02	0.981	0.987
FOSL2	84	0.01	0.992	0.992
BCR	46	-0.01	0.991	0.992
HIST1H2BJ	18	-0.03	0.975	0.983
TFE3	18	-0.03	0.974	0.983
BHLHE40	31	-0.05	0.958	0.974
ARVCF	24	-0.06	0.954	0.973
AIF1L	29	-0.06	0.953	0.973
DGCR8	26	-0.06	0.952	0.973
CCNT2	70	-0.07	0.948	0.973
ELF1	367	-0.08	0.939	0.973
FOXA2	185	-0.08	0.937	0.973
MTRNR2L1	15	-0.08	0.935	0.973
FIBCD1	19	-0.09	0.925	0.973
ZBTB33	146	-0.09	0.925	0.973
NR3C2	41	-0.1	0.92	0.973
NR1I3	47	-0.11	0.916	0.973
IRF1	298	-0.11	0.914	0.973
HIST1H3D	18	-0.12	0.906	0.973
GMPR2	14	-0.12	0.905	0.973
NFKB1	126	-0.12	0.903	0.973
MITF	78	-0.16	0.875	0.972
FOXA1	353	-0.17	0.869	0.969
THAP1	42	-0.19	0.853	0.959
CCDC116	46	-0.2	0.84	0.949
NCOA1	13	-0.2	0.839	0.949
HES1	69	-0.22	0.828	0.943
CEBPB	417	-0.23	0.815	0.935
HIF3A	12	-0.26	0.793	0.917
CREB1	125	-0.29	0.775	0.908
CSNK2B	15	-0.29	0.771	0.908
FANK1	29	-0.31	0.758	0.897
APOB	13	-0.31	0.758	0.897
HIRA	19	-0.32	0.751	0.894
ELK4	89	-0.34	0.731	0.88
SP3	146	-0.36	0.717	0.877
RFX1	13	-0.37	0.709	0.87
RELB	50	-0.37	0.708	0.87
XRCC4	27	-0.42	0.678	0.848
XBP1	64	-0.43	0.67	0.844
FBXO31	17	-0.44	0.662	0.841
SOX9	151	-0.44	0.662	0.841
MAZ	10	-0.44	0.66	0.841
ABL1	29	-0.44	0.658	0.841
MEF2D	11	-0.46	0.646	0.834
PLEK	14	-0.46	0.643	0.833
ERF	22	-0.47	0.637	0.828
HIST1H3B	16	-0.48	0.635	0.828
RORA	19	-0.48	0.631	0.826
BDP1	62	-0.5	0.614	0.809
PPARD	104	-0.51	0.613	0.809
PPARGC1A	28	-0.51	0.613	0.809
HIST1H2AD	18	-0.51	0.607	0.809
KLF1	19	-0.53	0.598	0.806
BCL6	77	-0.53	0.594	0.804
SMAD4	158	-0.54	0.592	0.804
GNB1L	16	-0.57	0.568	0.782
GNAZ	15	-0.6	0.551	0.765
TCF7L2	47	-0.61	0.545	0.759
SETDB1	115	-0.62	0.538	0.755
TAL1	150	-0.62	0.532	0.753
THRB	12	-0.63	0.529	0.752
ELF3	35	-0.64	0.523	0.747
BRF2	28	-0.64	0.522	0.747
PDX1	32	-0.64	0.52	0.747
HIST1H4I	19	-0.67	0.506	0.734
SMAD5	52	-0.7	0.485	0.72
CCL20	15	-0.7	0.485	0.72
MAFK	169	-0.71	0.48	0.718
TBX5	17	-0.72	0.473	0.713
HIST1H2AB	16	-0.76	0.447	0.683
MAFF	113	-0.77	0.442	0.683
IRF4	55	-0.77	0.441	0.683
RUNX1	244	-0.77	0.439	0.683
KLF10	31	-0.78	0.436	0.683
CIC	11	-0.78	0.434	0.683
CEBPZ	66	-0.81	0.417	0.667
ZNF263	235	-0.81	0.415	0.667
HIST1H2AH	14	-0.82	0.414	0.667
BRF1	22	-0.83	0.408	0.664
HIST1H4B	17	-0.87	0.382	0.641
FOSL1	110	-0.89	0.375	0.634
CLIC1	20	-0.9	0.369	0.627
STAT4	23	-0.92	0.359	0.62
ETV6	61	-0.92	0.357	0.62
NFIX	20	-0.92	0.356	0.62
HOXD13	21	-0.94	0.345	0.608
ZBTB17	20	-0.95	0.344	0.608
ACTB	22	-0.97	0.333	0.595
SOX17	29	-0.97	0.33	0.595
HSPA1B	18	-0.99	0.323	0.587
ATF1	57	-0.99	0.322	0.587
HIST1H2BD	17	-1	0.319	0.587
HLX	17	-1	0.315	0.586
ERG	41	-1.02	0.309	0.58
ZNF143	29	-1.03	0.304	0.576
ESR2	86	-1.07	0.285	0.555
NFIC	23	-1.07	0.284	0.555
ETV4	31	-1.07	0.283	0.555
PRDM1	42	-1.08	0.28	0.555
ARNT	21	-1.09	0.277	0.555
NR2F2	36	-1.11	0.266	0.544
REST	156	-1.13	0.258	0.534
HHEX	10	-1.13	0.257	0.534
TFAP2C	153	-1.14	0.252	0.534
VDR	101	-1.14	0.252	0.534
NCOA3	44	-1.16	0.244	0.523
GATA6	32	-1.21	0.227	0.493
MSC	86	-1.21	0.226	0.493
LEF1	60	-1.25	0.21	0.469
RARA	60	-1.27	0.206	0.464
NANOG	179	-1.28	0.201	0.464
MEF2C	51	-1.28	0.201	0.464
PAX6	66	-1.31	0.192	0.452
ELK3	22	-1.32	0.188	0.449
NKX2-1	18	-1.32	0.188	0.449
REL	85	-1.32	0.187	0.449
HOXC8	14	-1.32	0.187	0.449
SP100	24	-1.34	0.182	0.446
GATA3	485	-1.37	0.17	0.424
KLF4	121	-1.38	0.168	0.424
LHX2	20	-1.39	0.166	0.42
MSX2	47	-1.39	0.165	0.42
ZZZ3	19	-1.39	0.164	0.42
SALL1	12	-1.4	0.163	0.42
TCF4	373	-1.41	0.16	0.416
PAX8	33	-1.43	0.153	0.406
IFI16	20	-1.44	0.15	0.399
KLF5	41	-1.44	0.149	0.399
EEF1A1	15	-1.46	0.144	0.392
NR2F1	22	-1.48	0.139	0.384
NFATC4	21	-1.49	0.137	0.382
JUNB	112	-1.55	0.122	0.344
POU3F2	147	-1.61	0.108	0.317
TWIST1	73	-1.61	0.107	0.317
TSC22D3	63	-1.63	0.104	0.313
IRF5	26	-1.64	0.1	0.309
GLI3	47	-1.65	0.0999	0.309
MAF	33	-1.66	0.0969	0.305
STAT5A	166	-1.68	0.0932	0.296
ZEB2	17	-1.69	0.0905	0.293
FLI1	66	-1.69	0.0902	0.293
STAT6	76	-1.73	0.0833	0.284
FOSB	27	-1.78	0.0757	0.265
POU5F1	115	-1.8	0.0724	0.256
RELA	107	-1.82	0.0694	0.248
TGIF1	15	-1.82	0.0691	0.248
MSX1	20	-1.82	0.0685	0.248
HOXA5	20	-1.83	0.0678	0.248
GLI1	103	-1.83	0.0675	0.248
TEF	23	-1.85	0.0639	0.242
FOXC1	26	-1.86	0.063	0.242
KLF2	32	-1.91	0.0559	0.221
ID3	61	-1.95	0.0517	0.207
NFATC1	49	-1.95	0.051	0.206
STAT1	361	-1.96	0.0499	0.206
ZEB1	112	-1.98	0.0477	0.2
EN1	14	-1.99	0.0467	0.198
SATB1	9	-2.01	0.044	0.188
SNAI2	57	-2.02	0.0435	0.188
HOXA10	30	-2.04	0.0409	0.184
EPAS1	65	-2.05	0.0404	0.183
RUNX2	138	-2.05	0.0399	0.183
EGR2	55	-2.11	0.0347	0.166
AHR	192	-2.15	0.0317	0.154
ATOH1	8	-2.17	0.0303	0.149
HEY1	18	-2.17	0.0301	0.149
CREM	43	-2.17	0.0298	0.149
FOS	550	-2.25	0.0244	0.132
MEIS2	15	-2.26	0.0235	0.129
SMAD2	414	-2.28	0.0228	0.127
FOXO3	106	-2.31	0.021	0.121
CTBP2	81	-2.32	0.0203	0.118
ETS2	56	-2.39	0.0167	0.101
FOXC2	28	-2.42	0.0153	0.0941
PGR	63	-2.43	0.0149	0.0932
KLF6	29	-2.44	0.0147	0.0932
HESX1	11	-2.44	0.0147	0.0932
GATA4	64	-2.51	0.0121	0.0794
ID2	65	-2.53	0.0115	0.077
RARB	45	-2.53	0.0112	0.0766
EVX1	9	-2.54	0.0111	0.0766
HOXA11	12	-2.55	0.0108	0.0763
NFAT5	31	-2.57	0.0102	0.0733
EGR3	12	-2.61	0.00908	0.0682
RARG	24	-2.62	0.00884	0.0678
DLX5	17	-2.67	0.00751	0.0643
PPARA	263	-2.7	0.00702	0.0615
PBX1	34	-2.72	0.00646	0.058
PITX2	76	-2.81	0.00501	0.0461
TBX2	32	-2.82	0.00481	0.0461
POU1F1	19	-2.88	0.00401	0.0434
STAT5B	26	-2.96	0.00307	0.0376
SMAD1	75	-2.98	0.00291	0.0369
SMAD3	489	-3.02	0.00255	0.0336
EGR1	520	-3.03	0.00248	0.0336
FOXO1	135	-3.06	0.00222	0.0314
GLI2	65	-3.1	0.00194	0.0286
STAT3	579	-3.47	0.000514	0.00996
PPARG	284	-3.8	0.000144	0.00294
NR4A1	519	-3.99	6.55e-05	0.00151
IRF6	1165	-4.11	4e-05	0.000983
BMP2	256	-4.32	1.55e-05	0.000476
HIF1A	237	-4.86	1.18e-06	5.43e-05
ESR1	377	-4.95	7.4e-07	3.89e-05
TP53	1505	-5.76	8.57e-09	7.88e-07

## Sheet: Figure 5c,e
Sample Designation	Postpartum Breast Cancer (PPBC) Nulliparous Breast Cancer (NPBC)	RNA Seq Sample	ESR1 Regulon Activity	RNA Seq - PAM50 Call	Pseudo-Oncotype Dx Score
S01	NPBC	YES	1.74615	Her2	66.0237
S02	PPBC	YES	-1.11705	Basal	86.132
S03	NPBC	YES	1.76686	Lum B	39.7104
S04	PPBC	YES	1.32528	Lum A	51.3584
S05	NPBC	YES	3.5636	Lum A	24.1423
S06	NPBC	YES	1.86332	Lum A	13.0271
S07	PPBC	YES	-2.25927	Lum B	69.3304
S08	PPBC	YES	-2.06703	Lum B	57.3085
S09	NPBC	YES	2.46855	Lum B	52.5378
S10	PPBC	YES	-1.58796	Her2	76.0958
S11	NPBC	YES	1.86909	Lum A	42.2574
S12	PPBC	YES	2.55612	Lum A	41.765
S13	PPBC	YES	1.42896	Lum A	49.4239
S14	NPBC	YES	2.21805	Lum B	53.0668
S15	PPBC	YES	1.71927	Lum B	65.8802
S16	PPBC	YES	2.12859	Lum B	57.4209
IHC17	NPBC	NO
IHC18	NPBC	NO
IHC19	NPBC	NO
IHC20	NPBC	NO
IHC21	NPBC	NO
IHC22	NPBC	NO
IHC23	NPBC	NO
IHC24	NPBC	NO
IHC25	PPBC	NO
IHC26	PPBC	NO
IHC27	PPBC	NO
IHC28	PPBC	NO
IHC29	PPBC	NO
IHC30	PPBC	NO

## Sheet: Figure 5 f-g
geo_accession	Overall Survival (Months)	ER (1 =pos, 0 =neg)	Scott	E2F4	E2F1	CUX1	NFYA	IRF6	BMP2	HIF1A	ESR1	Top 2 Bottom 2 Signature Score
GSM140999	49	0	-6.36445	-6.57622	-7.34784	-8.92864	-5.02673	8.12243	2.02297	2.93162	3.40738	-17.07
GSM141017	49	1	-7.73708	-5.27748	-5.39044	-5.26625	-1.03196	3.02356	1.54235	0.206642	2.39393	-17.7883
GSM141022	41	1	-14.2591	-11.3506	-9.58461	-9.00656	-4.38152	3.90541	3.87222	2.1963	3.45941	-32.6384
GSM141077	25	0	-14.3347	-11.7214	-8.69598	-11.9119	-5.17008	7.00207	4.58201	3.64554	3.07888	-31.7226
GSM141099	22	1	-9.28804	-6.52667	-5.86105	-7.01265	-2.65802	5.61503	4.44095	2.80848	1.73143	-19.7049
GSM141108	25	0	-10.9517	-10.0175	-7.41177	-8.95134	-4.38528	6.46427	3.78226	2.46969	3.23071	-27.528
GSM141109	173	1	-7.71999	-6.40185	-5.21327	-5.84246	-2.70869	4.80902	2.39712	3.597	2.63441	-18.7959
GSM141110	37	0	-5.04775	-4.18724	-4.56267	-4.83652	-1.42129	5.64399	5.17262	3.39934	1.86895	-13.0493
GSM177888	208.5	1	1.39679	1.48669	4.05808	6.63208	2.66703	2.34269	-1.10323	0.297791	-0.389271	4.32374
GSM177891	198.233	0	3.34032	3.17302	5.63542	7.39389	2.8326	2.45419	-0.479833	0.981923	-0.575319	8.25811
GSM177894	49.4667	1	0.27839	0.526551	3.16128	6.63002	1.95444	1.95577	-0.00717203	0.779641	0.0463994	1.29505
GSM177899	32.5667	0	3.03596	1.6012	3.8845	7.5454	2.54841	2.18692	-1.40981	0.210424	-0.704559	7.46052
GSM177900	127.667	1	-0.191962	1.00862	3.87582	7.25101	2.62253	1.23803	-1.05092	0.436856	-0.336942	1.91295
GSM177901	22.2333	0	1.17308	1.06895	3.62406	6.71117	2.37083	2.10684	-0.340838	0.438983	0.0724871	2.99825
GSM177912	185.7	1	-2.85443	-1.33515	2.6057	6.0319	1.95521	1.74934	-0.753065	0.351133	-0.177134	-3.86527
GSM177914	179.3	1	-2.10015	-1.28969	2.69827	5.47913	1.59711	1.92307	-1.04138	0.0427361	0.09321	-2.71669
GSM177920	42.5	1	0.529571	0.78399	3.42984	6.90319	2.54655	1.724	-0.180952	0.183002	-0.880072	2.46472
GSM177921	235.233	1	-1.74971	-0.79812	2.75276	6.22727	1.98844	2.10322	-0.175247	0.636066	-0.180316	-2.26682
GSM177922	31.9333	1	-2.39424	-0.824661	2.82196	6.12532	1.90563	2.11882	-1.2494	0.112123	-0.187236	-2.42834
GSM177924	198.167	0	-2.47243	-0.89901	2.759	6.03962	1.77169	2.39034	0.0281256	1.10435	0.289711	-3.52209
GSM177927	47.8667	0	-0.167739	0.525961	3.19963	6.31156	2.18335	1.84649	0.246096	0.488755	-0.243925	1.04024
GSM177929	58.4667	1	1.75996	1.71895	4.10294	6.98999	2.55337	2.49935	-1.10914	0.467147	-0.39371	4.64475
GSM177931	40.5	1	-2.74861	-0.92755	3.04456	6.89664	2.27255	1.62638	-0.244811	0.443133	-0.427515	-3.19349
GSM177932	125.967	1	-1.90999	-0.324878	3.18269	6.76751	2.28751	1.6952	-0.495706	0.867472	0.84571	-2.5635
GSM177933	176.867	1	0.280909	0.711414	4.05298	7.51615	2.33166	1.75837	-0.649729	0.363674	-0.891395	2.38009
GSM177934	189.267	1	1.4469	1.52137	4.39885	7.17139	2.60221	1.70775	-0.974412	0.0423826	-0.745926	4.35667
GSM177935	26.4667	0	1.59564	1.48106	3.84692	6.4176	2.27289	2.43237	-0.199926	0.879822	0.0993238	3.76968
GSM177939	156.367	0	1.01929	0.863979	3.42463	6.21382	2.28388	2.25064	-0.435643	0.6869	-0.463428	3.22672
GSM177940	174.6	1	-2.50631	-1.23491	2.5165	5.85845	2.18544	2.22756	-0.721981	0.531985	0.62615	-4.03508
GSM177942	93.6333	1	1.58196	0.579105	3.72253	6.41658	2.5909	2.241	-1.06513	0.120318	-0.59792	3.80854
GSM177943	109.867	0	1.13566	0.800233	3.26186	6.43094	2.08639	2.54978	-0.390507	1.19978	-0.144435	3.18401
GSM177946	174.267	1	1.7583	1.82868	4.57538	7.86062	2.62609	1.30795	-0.894776	0.17308	-0.541204	4.58563
GSM177947	177.2	1	-1.33987	-0.246868	2.57617	6.38631	2.04176	1.90155	-0.167177	0.683674	-0.140311	-0.808423
GSM177949	167.067	1	0.344093	0.905197	3.47405	6.9444	2.29871	1.90479	-0.983148	0.100046	-0.616001	2.68082
GSM177950	154.733	1	-2.6111	-1.1755	2.55955	6.45513	2.08582	2.15902	-0.304108	0.531789	-0.609733	-2.71556
GSM177954	34.9667	0	2.63893	2.19978	4.89386	7.51092	2.54837	2.04208	-0.646232	0.706297	-0.403007	6.00636
GSM177956	30.9667	0	1.26132	0.707327	3.35424	5.60828	1.50648	3.23933	0.245301	1.23259	0.319172	2.66263
GSM177957	161	1	-0.892897	-0.49961	2.64491	6.52128	1.7594	1.52077	-1.11364	0.249369	-0.426551	-0.10578
GSM177960	81.7667	1	1.42011	1.30409	3.6305	7.15528	2.08272	1.90846	-0.423426	0.673087	-0.237372	3.52257
GSM177963	58	1	1.53071	1.15767	3.61208	6.49959	2.11674	2.86644	-0.589706	0.969418	-0.413724	4.68516
GSM177964	120.267	1	-3.09962	-1.24632	2.35438	6.25805	2.00698	1.6465	-0.19754	0.519539	-0.348459	-3.4374
GSM177965	130	1	-2.21201	-1.07223	2.74242	6.31433	2.22387	1.7725	-0.232755	0.502235	0.0530949	-3.10403
GSM177966	51.8	0	1.92521	1.60825	4.3121	6.88598	2.39117	1.75945	0.0384676	1.00453	-0.103679	4.46696
GSM177967	118.133	1	-2.2293	-0.972725	2.97318	6.5877	2.06611	1.78467	0.0769235	0.299979	-0.00217581	-2.6145
GSM177968	124.033	1	1.21654	1.11908	3.78297	6.45101	2.13326	2.43798	-0.260529	0.851185	-0.269778	3.42566
GSM177969	125.7	1	-1.29744	-0.291401	2.91214	6.55483	1.94722	1.98256	-0.344352	0.443246	-0.46407	-0.833512
GSM177971	126.667	0	0.970291	1.14897	3.72647	6.05826	2.01517	2.19543	-1.14704	0.449173	0.0141974	2.66921
GSM177972	148.5	0	-2.07971	-1.32611	2.10244	5.99801	1.69847	2.04284	-0.57608	0.461048	-0.0749803	-3.03895
GSM177974	165.067	1	0.841466	0.777318	3.29869	6.50613	2.06785	2.03002	-1.06484	0.358226	-0.524961	2.73946
GSM177979	98.8333	0	2.19823	1.38985	3.71093	6.45312	2.56245	2.81262	-0.74853	0.973467	-0.0450283	5.51973
GSM177980	153.2	0	3.68063	2.73887	4.40806	7.50977	3.04192	1.21321	-0.698024	0.0676664	-1.08343	8.43831
GSM177985	145.067	0	1.30331	0.98712	3.6976	6.28426	2.25683	2.12667	-0.773046	0.461611	-0.595841	3.64805
GSM177986	139.367	1	1.82209	1.24423	3.46251	6.28185	1.90071	2.06442	-0.798084	0.409046	-0.453478	4.20975
GSM177988	89.0667	1	1.32056	0.692335	3.45421	5.81606	1.99932	1.69588	-2.12833	-0.514361	-0.515879	3.49136
GSM177989	26.4667	1	-0.598038	-0.318975	2.92631	6.3144	1.79556	1.81975	-0.390754	0.542756	0.379991	-0.878729
GSM177991	64	1	-2.64052	-1.47088	2.00012	6.00102	1.66365	1.58245	-0.724898	0.14305	0.019379	-3.84082
GSM177993	13.7667	0	-0.631643	0.0454412	3.01086	6.33217	2.17486	1.14331	-0.1102	0.130508	-0.503187	0.0973027
GSM177999	16.3667	0	0.622684	0.859547	3.57545	6.24605	2.62073	2.52095	-0.118157	1.25055	0.0953678	1.85755
GSM178000	275.033	1	-0.125341	0.282413	3.32696	6.47845	1.96641	2.17421	0.884315	1.2285	0.566202	-0.257964
GSM178001	84.9667	1	2.01495	1.94328	4.12705	7.16647	2.86166	1.18688	-0.169916	0.352693	-0.740629	5.26027
GSM178003	96.4	0	1.40188	0.624192	3.24143	6.38584	2.00741	2.67477	-0.431631	0.866873	-0.260601	3.54032
GSM178006	142.633	0	1.0082	0.698307	3.35442	6.58037	1.97278	2.25029	0.0738724	0.894877	-0.343529	2.71144
GSM178007	178.633	1	-1.20566	-1.17756	2.10023	5.64859	1.23976	2.63415	0.218022	0.829753	0.154104	-1.96965
GSM178010	209.933	0	1.8256	0.929545	3.57866	6.77207	2.11852	2.62874	0.00516969	0.743265	-0.563069	4.27909
GSM178011	213.3	1	0.203403	0.265668	2.96383	5.6254	1.65697	2.64511	-0.41071	0.873609	0.345467	0.77792
GSM178012	189.433	1	3.15964	2.1377	4.86205	7.03978	3.01813	2.27061	-1.48641	0.449267	-0.251568	6.98982
GSM178013	208	0	3.85236	3.29545	4.79535	7.65188	3.49661	1.23606	-0.641222	0.337119	-0.740323	9.3402
GSM178014	205.367	1	0.247208	0.166443	3.16065	6.37999	1.73189	1.93306	-0.452569	0.389917	-0.294017	1.22777
GSM178016	177.9	1	-2.69576	-1.42955	2.11705	5.19286	1.80898	2.42383	0.74451	1.22208	0.387868	-4.28506
GSM178018	56.7667	1	0.0579564	0.696769	3.45842	7.23752	2.79871	1.11033	-1.68564	-0.0611984	-1.8107	3.14389
GSM178020	64.1333	1	0.959687	0.960905	3.86578	6.61524	2.46952	2.09387	-0.0696503	0.944324	-0.277124	2.66511
GSM178021	290.367	0	3.27621	2.21146	4.78538	6.8591	2.27066	2.62633	-1.19487	0.322153	-0.34193	7.12092
GSM178022	155.733	0	-0.410471	-0.42397	2.77226	6.27058	1.82028	2.65276	-0.684897	0.575255	-0.00250478	-0.473857
GSM178023	231.433	0	2.15773	1.8437	4.26575	6.42686	2.91971	1.88683	-1.32927	0.341367	-0.499442	5.51281
GSM178025	60.1	1	1.51591	1.74548	4.35337	7.66156	2.93973	1.47101	-1.0301	0.253505	-0.777613	4.25688
GSM178026	197.233	1	0.208429	0.979763	3.56154	7.28135	2.32006	0.974735	-1.01017	0.167521	-0.469909	2.26507
GSM178029	195.333	1	-3.38837	-1.72157	1.82789	5.24099	1.47547	1.80717	0.452538	0.621751	0.196959	-5.33483
GSM178034	190.467	1	4.37502	2.8455	4.56958	7.01278	2.42608	2.52779	-1.50694	0.115532	-0.43976	9.07284
GSM178043	184.333	1	-3.30054	-1.35054	2.21182	5.1758	1.5876	2.66037	0.898313	1.06104	0.52513	-5.27734
GSM178045	211.733	1	-2.19325	-1.20063	1.80355	5.00487	1.54763	2.4276	0.292988	1.11707	0.350183	-3.43264
GSM178046	209.833	1	-0.831928	0.0365698	3.16395	6.64451	1.93104	2.15713	0.0433768	0.781134	0.260292	-0.67158
GSM178047	242	1	-1.98094	-0.757886	2.88533	5.89288	1.91644	1.90918	-0.0200527	0.776427	0.273067	-3.03944
GSM178052	207.733	0	1.56284	1.57563	4.36295	7.78919	3.08229	0.957919	-0.686705	-0.248479	-1.10868	4.68282
GSM178053	303.6	1	0.236204	0.523879	3.48657	6.94256	1.86755	1.77786	-1.18144	-0.025282	-0.329879	1.9675
GSM178054	181.5	1	-3.27852	-1.99837	1.56414	5.12148	1.35471	2.34548	-0.174404	0.790447	0.321448	-5.14588
GSM178056	172.7	1	-0.30774	0.545503	3.16964	6.95686	2.21358	1.75143	0.123121	1.0367	-0.159244	0.663333
GSM178060	43.6	1	2.26182	1.74471	4.18463	7.42854	2.61321	1.79442	-0.504973	0.667173	-0.589654	5.21813
GSM178063	162.467	0	2.4835	1.58107	3.81567	7.04485	2.57271	2.32778	-0.636893	0.413979	-0.572218	5.47768
GSM178064	151.833	1	0.867513	1.21538	4.03801	7.25528	2.65916	1.24006	-0.592744	-0.111855	-0.79508	3.29565
GSM178068	139.267	1	1.84183	2.07458	4.73365	7.35908	2.69346	1.78145	-0.326977	0.435305	-0.596472	5.2479
GSM178071	126.067	1	-1.73815	-0.919207	2.34146	5.87968	1.66971	2.65705	-1.00457	0.432337	-0.188938	-1.85753
GSM178072	116.4	1	-0.865366	-0.134752	3.07967	6.02788	1.73901	2.57592	-0.575003	0.499843	-0.0778561	-0.180501
GSM178074	176.133	1	-0.0963247	0.636033	3.35561	6.63754	2.05214	2.20658	-0.0269116	0.920669	-0.0860575	0.768388
GSM178077	234.1	1	-0.366924	-0.00151242	3.0894	6.39056	1.82378	2.1105	-0.570605	0.34063	-0.0587319	0.347818
GSM178078	189.1	0	2.9763	2.30088	5.15206	7.68541	2.89944	1.70132	-1.15058	0.29018	-0.608304	7.15552
GSM178081	90.7333	1	-1.97056	-0.625082	2.76017	5.63579	1.80023	2.65531	-1.31393	0.188848	-0.219089	-1.42186
GSM178082	59.3667	0	1.01019	1.70391	4.27683	7.04989	2.61809	1.82434	-0.123514	0.635115	-0.186138	3.60243
GSM275783	2	1	-14.5368	-12.7167	-10.0833	-10.1223	-6.04825	6.16569	5.19594	3.64531	3.84797	-34.6479
GSM275790	13	0	-6.89503	-5.15412	-4.78264	-3.75768	-1.39855	-3.27399	4.31319	-2.05699	-1.29962	-13.2365
GSM275808	100	1	-9.44835	-5.6309	-5.30366	-5.33529	-1.9275	-1.37512	1.23298	0.471326	2.78647	-21.7824
GSM275865	65	0	-7.25428	-7.09569	-6.72939	-7.97568	-3.31852	7.43994	2.62657	1.63971	2.27061	-19.5162
GSM275872	60	1	-13.1165	-12.1585	-11.0553	-10.65	-4.91459	6.95131	3.08708	2.93948	4.6704	-33.3984
GSM275874	63	1	-11.8936	-8.79632	-7.33934	-5.44794	-3.04301	2.85835	1.65857	0.639063	1.75664	-20.9927
GSM275886	47	0	-13.4004	-12.1246	-9.19008	-9.51086	-4.75563	6.17633	4.83889	3.6069	4.6956	-33.0542
GSM275908	58	1	-13.165	-10.7118	-10.0402	-8.93461	-4.28655	4.58057	3.86571	3.31154	4.06748	-31.1604
GSM34431	25	0	-9.84449	-6.752	-6.70252	-8.92318	-2.55572	4.94191	4.2684	2.61241	1.9674	-19.3812
GSM34432	22	1	-9.13927	-7.7805	-8.04348	-7.76973	-4.20528	5.2841	3.43359	2.80007	2.41815	-20.5959
GSM34434	31	1	-11.3804	-8.25663	-7.83045	-9.31859	-3.94287	4.13219	1.92916	1.86902	4.403	-26.4321
GSM34435	64	1	-10.9711	-7.33759	-7.70035	-6.39525	-1.4265	3.11363	2.74695	2.28613	1.1943	-20.9576
GSM34451	13	1	-13.0124	-9.82138	-9.46047	-9.29603	-4.49174	2.50505	3.00813	2.17617	3.91984	-30.4636
GSM34458	8	1	-10.144	-5.74608	-7.25466	-6.3162	-1.52755	2.72939	0.642355	0.663431	3.291	-21.7287
GSM34460	20	0	-7.64446	-7.01912	-7.67897	-10.2984	-4.55404	7.0752	4.17302	3.63994	3.70127	-19.4263
GSM34461	33	1	-11.1035	-8.77931	-7.5567	-9.72906	-4.38543	5.81646	3.4302	2.60348	3.47019	-27.3394
GSM34467	22	1	-10.6155	-8.23352	-7.09777	-8.79679	-3.71523	5.7387	4.46547	3.48026	2.49505	-23.814
GSM34469	47	0	-4.74981	-5.52154	-5.50323	-6.99176	-2.78376	6.86481	3.38074	3.55247	2.94955	-11.0024
GSM34479	62	0	-4.12165	-3.97121	-5.20957	-6.3067	-2.96702	6.11434	2.14752	1.83066	2.28274	-11.128
GSM34480	9	1	-9.99376	-7.62311	-8.13416	-8.90416	-3.43783	5.16541	2.32903	2.41316	4.08691	-24.2989
GSM34484	42	0	-6.93032	-4.39342	-3.67844	-4.2415	-2.78507	2.71117	1.37061	0.186857	0.385142	-14.2419
GSM34486	24	1	-8.34317	-5.32762	-5.36418	-7.76784	-3.09382	4.13863	3.6977	2.39734	2.48391	-17.5071
GSM34491	16	0	-2.52985	-2.8033	-4.42351	-4.33217	-2.16099	5.99136	1.01054	1.89037	1.80283	-6.69178
GSM34496	31	1	-11.16	-8.6351	-7.53923	-9.56005	-3.85254	4.37463	2.30501	1.77973	2.46871	-25.2643
GSM34509	19	0	-6.16216	-5.0091	-4.9768	-5.38358	-1.9716	4.00358	1.89491	1.90093	1.25777	-12.2944
GSM34523	5	0	-2.98562	-2.57093	-1.39702	1.57155	-0.321508	5.24594	4.30273	4.2472	1.53401	-5.09725
GSM34535	76	0	-8.61454	-6.686	-7.46406	-7.77013	-4.2521	4.37273	5.00525	4.28531	2.22187	-19.6988
GSM34536	72	0	-8.31212	-6.86367	-8.0777	-9.6105	-4.59624	6.23388	4.36035	4.18925	2.98269	-20.5484
GSM34537	18	0	-11.0995	-8.35476	-8.36582	-8.2886	-3.15424	3.87803	2.60244	1.65309	3.18138	-25.2005
GSM34538	25	0	-6.26994	-4.00178	-4.25971	-8.25981	-2.86153	5.28646	2.37429	2.44992	1.98267	-13.6399
GSM34539	47	0	-11.9987	-9.57681	-8.24803	-9.28704	-4.76157	5.59879	4.44748	4.07612	3.01818	-26.9571
GSM34554	22	1	-10.4531	-5.77717	-4.67382	-4.9536	-1.93107	1.56382	2.29692	0.192064	1.65599	-19.2806
GSM34561	65	0	-6.60315	-4.44755	-4.76181	-7.42959	-1.84017	4.08786	0.904794	-0.428281	1.39689	-14.4874
GSM50149	24	0	-9.13116	-6.48266	-6.77239	-10.4222	-3.98195	5.89836	1.93717	0.887545	1.6504	-17.9949
GSM517038	9	1	-13.4331	-8.84469	-7.99044	-8.81973	-3.48746	3.78789	3.09698	1.73924	2.59901	-28.1344
GSM52887	48	1	-9.65074	-7.54965	-6.97324	-7.73421	-3.42485	5.23661	2.66611	2.39718	1.82553	-21.2918
GSM52888	42	0	-5.81107	-4.35317	-6.58343	-6.5675	-2.61438	4.29807	0.532791	2.08612	2.86889	-15.851
GSM52893	24	1	-10.3786	-6.27102	-6.10865	-6.08343	-1.63536	2.37784	1.65365	0.565313	2.83844	-22.9478
GSM52895	1	1	-14.158	-11.9901	-10.3415	-10.6563	-4.72185	4.90252	4.15031	2.8663	3.09055	-32.9009
GSM53475	22	1	-11.5703	-9.95031	-8.41229	-8.08414	-3.40961	4.14388	1.99213	2.11245	3.52099	-28.6753
GSM53483	62	1	-14.4821	-10.7278	-8.29359	-8.06794	-4.25811	3.79458	1.57031	1.58653	3.37987	-32.4395
GSM53485	24	1	-11.8392	-10.6898	-8.93208	-8.67477	-4.37337	3.52958	2.39657	1.97943	3.44192	-28.4479
GSM80217	44	0	-3.8527	-3.99431	-3.92647	-6.32467	-2.68264	6.56952	1.43489	1.85587	2.39689	-8.43379
GSM80220	32	0	-5.52	-5.24632	-6.6535	-8.10534	-2.14237	7.79286	2.3986	2.62676	2.49657	-14.9099
GSM80222	32	1	-7.63177	-5.55874	-4.84597	-6.49555	-2.02151	5.86022	4.98739	3.70878	2.09552	-17.1643
GSM80234	36	0	-9.45487	-7.94688	-7.54952	-9.70035	-3.00471	6.5646	1.75067	1.62906	2.59518	-22.4043
GSM80235	9	0	-9.28784	-8.57333	-7.01713	-6.92314	-3.18042	6.75273	2.37675	3.06724	3.37416	-19.6863
GSM81167	8	1	-7.0581	-5.52967	-6.93997	-6.84411	-3.49125	3.418	2.12847	1.32971	3.21528	-18.7382
NKI_103	70.3333	0	9.70766	8.93591	5.95226	4.5115	3.25908	-0.527596	-4.12935	-1.83463	-2.75997	21.9587
NKI_107	42.0333	1	5.7941	4.18134	3.96547	1.59126	3.19853	1.38438	-4.48853	-1.41237	-2.50293	15.6167
NKI_109	39.2333	0	3.15246	-0.373731	-1.65623	-1.03806	-0.181895	1.21558	-3.14394	-1.48493	-1.19954	7.10619
NKI_11	70.6333	1	1.29074	-0.0704122	0.786065	0.627244	1.43284	-0.867465	-1.15409	0.961977	-0.814359	-0.903556
NKI_120	122.833	1	-7.54793	-6.25572	-3.98803	-1.21179	-0.98689	-4.90689	-3.01662	-3.48245	-1.27389	-16.0084
NKI_122	180.267	1	-10.3439	-6.88225	-3.92735	-3.13269	-0.310527	-1.2091	-0.349932	-1.15656	-1.76785	-17.8628
NKI_124	80.8333	1	-5.68896	-3.44195	-1.86929	-3.68764	1.28748	-1.92521	1.21888	-0.360341	2.19405	-13.7734
NKI_126	78.3	1	1.93352	3.05582	3.42909	1.48708	2.4171	-1.36221	-2.05919	-1.81378	-2.03515	6.64247
NKI_127	61.3	1	3.26145	3.32364	2.75862	3.43261	1.14396	-3.3899	-0.739079	-1.63514	-0.837156	6.14938
NKI_129	92.0667	1	-6.73112	-2.62576	-2.93465	3.87045	1.34926	-3.00527	-2.29681	-3.06727	-3.96943	-3.93052
NKI_13	99.3667	1	5.64233	8.13354	5.50213	5.21572	3.8606	-4.93713	-1.67392	-2.52748	-4.81922	19.1795
NKI_131	56.7333	0	6.73718	6.26147	2.89452	2.72902	2.38839	-1.21558	-1.493	-1.83253	-1.45933	13.9345
NKI_133	105.233	1	-11.3889	-8.36365	-4.86261	-5.35467	-2.48396	1.92244	1.40243	-0.703601	1.4081	-19.5566
NKI_134	86.3	1	-3.10202	-3.10063	-5.04883	-4.35888	-2.36395	-0.512499	-1.0756	-1.32991	-0.479449	-4.66243
NKI_135	113.533	0	10.5854	9.32666	7.13272	4.82412	2.84519	0.959834	-4.13718	-2.49676	-0.973603	23.6469
NKI_136	46.5	0	3.99041	4.94356	4.16928	2.96553	2.18739	-0.162176	-0.209188	0.935281	-2.7229	12.2461
NKI_137	186.5	1	-8.36549	-4.60744	-3.49314	-3.43587	-0.227748	0.954777	1.01724	-0.256739	0.447826	-14.4557
NKI_138	46.8333	1	-6.76713	-4.49078	-3.02759	-5.07594	-0.395102	2.09483	5.07268	2.49528	1.68374	-15.6824
NKI_139	155.333	1	-4.58712	0.868787	2.88085	2.20017	2.7786	-1.22555	-0.731508	-0.784876	-1.28548	-2.89508
NKI_141	25.1	0	6.21869	3.845	3.03154	1.4969	1.66253	3.67439	-2.17313	-1.06854	-0.982875	13.0878
NKI_142	184.133	1	-3.66702	-3.86191	-2.77792	-5.05371	-0.728978	1.8963	0.536303	-0.446276	-2.14292	-6.04756
NKI_144	171.867	0	6.717	3.88596	2.62193	-2.05415	1.81491	4.45434	-3.31092	-1.67119	-2.09381	15.2033
NKI_147	32.9333	0	1.14797	-0.824401	-0.873719	-1.03801	0.34925	2.14939	0.43231	0.906806	-3.03423	4.43188
NKI_149	209.767	0	-2.76468	-0.874074	-1.14172	-0.598747	2.18536	3.1322	-0.985691	-1.18158	-1.9604	-0.785282
NKI_150	18.1	1	7.67279	7.96375	5.61028	5.10021	2.90993	-2.74304	-0.905688	-1.68117	-3.15114	19.399
NKI_151	213.833	1	-3.35307	-3.9742	-3.28326	-5.2645	-0.11808	5.26253	2.46825	1.91972	1.37373	-8.03651
NKI_153	36.9333	0	-2.51421	1.50094	2.30014	-2.66183	1.29468	2.46065	4.21702	2.03219	0.322084	-2.83323
NKI_154	183.767	1	-12.6689	-9.63757	-5.68106	-3.79537	-1.54806	-2.40252	-1.00438	-0.661303	2.16039	-26.3589
NKI_156	214.867	1	-5.92669	-1.08625	2.84882	-1.96554	0.98399	-1.37681	1.07762	-0.394444	-1.20328	-8.83105
NKI_157	95.8	1	-6.37258	-3.04986	-2.42447	3.20682	1.46679	-4.85939	-1.24485	-1.62009	-2.67118	-8.7737
NKI_159	65.9	1	3.71889	5.86419	4.74286	4.24453	3.08376	-4.83858	-2.67219	-2.45274	-2.40944	10.6133
NKI_160	196.467	1	-5.86635	-2.5528	-0.578483	2.27722	-1.07677	-4.08908	-0.0645269	-0.618657	-1.10985	-6.3101
NKI_163	192.467	1	2.86058	5.50804	3.9238	5.15019	3.80436	-2.37055	-4.50225	-2.90607	-3.76056	13.1462
NKI_165	134.033	1	10.1464	8.80539	8.62206	4.94995	3.4722	-1.83922	-1.6283	-1.36263	-3.73816	24.8562
NKI_166	44.0667	1	4.12175	5.24228	2.83428	5.57217	2.35883	-5.7151	-2.20718	-3.13609	-2.66372	10.4545
NKI_167	186.433	1	-7.06742	-5.40186	-3.83076	-4.02164	-0.974464	-3.15567	1.10926	-1.16762	1.97398	-17.0186
NKI_169	181.1	1	6.82977	5.08895	4.31961	7.10715	1.81216	-6.0429	-4.3094	-4.32069	-3.11534	15.9252
NKI_170	162.433	1	-7.96513	-8.46642	-7.34204	-5.05323	-3.01693	3.03764	1.30128	2.2335	2.57309	-22.6714
NKI_174	167.3	1	0.608368	1.95831	0.990463	-0.1272	1.73141	-2.92698	-2.15639	-1.71774	-1.0827	4.79137
NKI_179	155.3	0	0.47146	-2.33057	-1.42894	-2.90047	-2.06981	3.62564	3.94062	3.42131	0.515532	-2.0691
NKI_180	64.3333	1	2.53283	2.28022	3.50732	1.33137	-1.13255	2.16923	-1.57709	0.894772	-1.68701	7.36632
NKI_181	143.567	0	1.75483	-0.0605174	2.3651	1.58467	1.51994	3.13022	-1.71615	-2.32831	-2.6957	6.04419
NKI_182	137.7	1	-10.7665	-7.36965	-4.74333	-4.9915	-2.74366	2.70273	3.824	1.81066	1.52231	-21.8653
NKI_183	144.3	1	-8.88128	-5.78985	-4.83695	-5.53838	-0.649658	-1.06936	0.0226161	-0.49948	1.74222	-18.0618
NKI_184	53.6	0	9.00791	6.56937	4.67913	2.33887	2.69769	-2.33573	-2.30959	-1.96791	-3.46045	21.8073
NKI_185	89.2333	1	-4.81135	-2.59691	1.94499	1.07066	0.799276	-1.75104	1.23105	0.494633	0.620504	-9.54741
NKI_187	152.133	1	-7.70436	-6.86931	-4.9731	-4.65309	-1.70387	1.95244	1.85923	0.579546	2.668	-20.1727
NKI_188	137.033	1	-5.54392	-3.07206	-0.787118	-1.15059	0.466483	-1.71839	-0.489568	-2.20799	2.79177	-14.2397
NKI_189	146.9	1	3.26049	0.0828562	-1.5973	-1.791	-0.893812	-1.58952	-3.58196	-1.84484	-1.94934	6.36981
NKI_191	154.967	1	-10.1381	-8.08794	-7.01312	-3.81598	-2.57795	-2.97849	1.99118	0.321333	1.56424	-23.8936
NKI_192	76.6	1	1.60094	3.17836	2.67113	6.66524	2.98973	-5.50048	-4.9334	-4.47055	-4.39446	10.4352
NKI_194	159	1	-7.92868	-6.74583	-6.06676	-8.23545	-2.95895	3.7868	5.98496	3.12694	3.99663	-19.6338
NKI_195	140.467	0	-0.0790061	-0.413039	-0.0356915	-1.11221	0.864991	2.64416	1.43459	0.409041	-1.50112	0.156494
NKI_197	134.4	0	-7.74046	-7.83791	-7.50118	-8.20764	-4.30319	5.58509	2.92566	2.56417	3.57841	-21.7618
NKI_198	135.567	1	-4.59302	-6.68005	-6.19891	-3.24248	-3.37623	-1.59411	-1.16196	-2.15715	-1.68471	-8.07876
NKI_199	132.7	1	-2.20251	2.38833	0.978092	-1.60959	1.41533	-2.22284	-0.0866584	-0.786946	-0.741705	-0.156302
NKI_200	131	1	-8.32184	-4.07116	-2.53044	-4.09412	-1.37126	-1.84712	3.01979	0.685655	1.5709	-18.6969
NKI_201	136.267	1	-7.94862	-6.43521	-4.14775	-5.17582	-1.27142	-0.691275	3.04854	0.156567	1.59835	-20.5005
NKI_207	117.467	1	-2.93786	-2.24026	-2.21493	-2.48756	0.796219	-3.96468	-1.42186	-2.16499	-1.30842	-6.11502
NKI_208	129.867	1	2.74346	1.23999	0.102513	-1.69207	1.02425	2.16515	2.75764	1.72498	0.49222	1.63626
NKI_209	139.2	1	-1.89196	-1.4712	-2.20195	-2.43469	-0.699826	0.742123	0.47993	1.18152	2.10701	-6.83892
NKI_212	147.767	0	4.86704	1.70438	1.24579	-3.95015	-1.29496	6.50585	3.29641	3.39437	4.16763	3.86891
NKI_214	127.233	1	-9.89647	-5.78319	-2.42253	-2.1268	1.37474	-2.5825	-0.944794	-1.99606	-2.30526	-15.1028
NKI_217	23.7	0	-1.37171	1.98495	3.39559	1.34499	2.01446	-0.809283	-1.45281	-1.22407	-2.57656	2.8609
NKI_218	35.8333	1	4.71093	6.72691	5.70782	7.03381	4.42682	-1.56728	-2.30694	-1.518	-3.09791	12.3383
NKI_220	125.633	1	-8.85909	-5.2173	-2.90878	-2.00293	-1.21169	-2.56847	0.324488	-1.46448	-1.87115	-15.6787
NKI_221	126.233	1	-6.63124	-5.97975	-5.8888	-2.08282	-2.01078	-3.03271	0.560861	-1.82056	-1.8322	-11.1021
NKI_222	40.2333	0	10.1895	9.54324	7.24543	4.45843	4.06988	-0.480587	-3.19206	-2.43909	-2.21308	23.6087
NKI_224	121.9	1	-1.53382	0.319323	-0.480133	-0.748044	-0.20136	-2.61373	0.400335	1.40326	-0.454964	0.342617
NKI_227	87.7667	1	4.84202	5.42889	5.05721	4.28914	3.46944	-7.12889	-3.29894	-4.28005	-3.46029	12.177
NKI_228	17.4667	0	9.38227	9.6436	5.91922	6.92755	3.8357	-2.90363	-0.853266	-0.386472	-3.48053	24.2362
NKI_229	34.7667	1	-3.01435	-1.00172	0.197192	-0.123571	1.46459	-1.62127	-3.09814	-1.35494	-2.84031	-0.202483
NKI_230	8.66667	0	0.899391	-0.226336	-0.914552	-2.0852	-0.937408	2.28039	3.4265	2.84944	-1.49286	3.03114
NKI_231	135.733	1	-5.88657	-4.43191	-3.39549	-2.14921	0.583855	-2.18997	-1.28956	-2.3867	-1.77323	-6.1142
NKI_233	171.8	1	-8.52155	-5.13069	-3.97565	-2.87628	-0.722835	-5.18544	1.01828	-1.57986	0.708133	-16.0322
NKI_238	26.1667	0	8.04498	6.27401	2.63927	3.39743	2.56083	1.97328	-0.618402	0.165997	-0.946067	17.9139
NKI_239	98.4667	1	-4.90596	-3.80976	-3.41082	-1.47921	-1.11476	-4.48966	-2.45781	-2.18352	-1.67839	-10.5534
NKI_241	25.9333	0	5.4416	5.83398	4.35664	-0.639028	1.69758	1.7009	0.839942	2.52511	1.21511	11.8367
NKI_243	121.467	1	-5.22549	-3.39591	-2.36369	-2.86029	1.33061	-1.8254	1.98817	-0.890975	1.31444	-12.6738
NKI_246	139.3	0	-3.8093	-2.16734	-2.37333	-5.80155	0.115896	5.28384	2.36021	2.20641	1.35385	-8.07011
NKI_248	60.0333	0	5.24749	4.65149	4.79017	-1.53521	2.0089	2.00738	2.3491	1.4169	1.1916	6.42486
NKI_249	64.7	1	1.84958	-0.882003	1.07792	-1.49886	-0.777319	0.614978	1.73611	0.534206	0.904584	-2.16934
NKI_250	138.267	1	-11.4533	-7.45971	-3.3534	-3.7672	-1.58774	-1.98349	2.00237	-0.0640788	-0.768439	-19.9042
NKI_254	56.8	1	0.216577	0.619581	1.18059	2.5879	0.80339	-1.19871	-3.96303	-1.9003	-3.86959	5.20858
NKI_257	31.4667	0	-5.88669	-4.88677	-3.32053	-1.87442	-0.152324	-0.75175	2.20282	0.403973	-2.81302	-10.7509
NKI_258	65.1333	1	-1.80335	1.70383	3.72225	-2.51564	1.89602	-0.45094	2.79922	0.893788	-0.314613	-0.656295
NKI_259	109.067	1	-0.229942	0.359379	-0.0556557	-2.96846	0.647649	2.5327	2.0909	0.783266	0.562234	-1.95385
NKI_26	84.8	1	-8.35463	-7.3476	-5.10039	-2.39501	-1.21774	-2.52861	1.18095	1.10739	-2.34748	-16.6001
NKI_260	107.233	1	-6.54877	-3.53299	-2.1006	2.41872	1.15359	-0.538557	-2.55263	-2.14121	-2.67685	-9.03363
NKI_263	55.1	1	-0.969332	0.0958639	0.0620078	0.648777	-1.31452	-1.27554	1.64872	2.73295	-0.993338	-2.10363
NKI_264	88.2333	1	0.0566475	-2.17852	-1.94983	0.47574	-0.813439	-3.78394	1.63122	-1.52646	-2.52384	1.88044
NKI_265	82.6	0	6.64291	5.84441	3.94924	1.23998	1.40806	-0.809715	-1.20693	-0.202803	-2.44532	16.5549
NKI_266	85.3	1	0.0252642	2.38415	2.95659	4.34573	2.8586	-5.41817	-0.63465	-2.55309	-3.16327	3.83408
NKI_268	86.2333	0	11.1316	8.1885	5.48188	6.80329	2.23602	-0.839812	-5.02995	-3.13793	-2.53239	24.7922
NKI_269	16.4667	0	7.07544	7.14167	6.76399	5.42133	4.50012	-1.95535	-3.87197	-3.38018	-3.29303	19.0527
NKI_27	63.1	1	-10.1625	-7.57582	-4.46768	-2.0109	-0.623745	-4.75402	-0.649678	-0.218199	1.88207	-22.4862
NKI_271	85.4333	1	-10.2783	-7.09783	-3.81349	-2.96122	1.35803	-4.43785	0.705683	-1.54773	-1.63119	-19.0896
NKI_272	88.2333	1	-2.38903	-0.305912	-0.948961	2.05308	-1.41252	-1.29106	3.29778	1.22918	-2.46264	-1.39368
NKI_276	13.0667	0	5.16554	5.53341	2.88171	3.4419	2.80334	-1.7568	1.25002	1.1742	-1.24859	14.296
NKI_277	62.2333	1	-6.52238	-6.37048	-4.66698	-1.84453	-2.64611	-4.17501	-0.7794	-1.98991	-2.3119	-8.92735
NKI_28	75.9667	0	-8.66197	-8.17537	-5.65379	-4.36478	-3.02446	2.89731	-1.85079	-1.90433	1.73529	-20.7786
NKI_284	64.7667	1	3.6587	2.46452	2.20895	2.36198	-1.10786	-2.90193	-1.45642	-0.996164	1.58328	5.73224
NKI_285	70.2333	1	-7.7004	-4.90865	-1.29774	-2.1169	-0.612677	-3.31941	-0.780591	-1.7918	0.757066	-15.9883
NKI_286	60.1667	1	3.68478	1.32434	2.999	-0.585964	2.74434	-1.62536	-1.95224	-1.2051	-2.90077	6.98494
NKI_287	73.8	1	-11.4026	-6.97438	-3.20276	-2.81916	0.795905	-0.380022	2.51486	0.365975	1.2465	-23.1796
NKI_288	22.7333	1	-2.24377	-0.8839	0.911017	-0.220666	0.928891	0.512616	2.01621	0.861234	-0.300855	-4.55613
NKI_291	141.767	1	-1.77827	-0.278006	-3.00063	-1.06092	-0.993763	-1.79435	-2.39418	-2.73859	-1.63685	1.64431
NKI_297	116.767	1	-6.35821	-1.28697	-1.43746	-2.76749	1.80741	-1.25057	-1.21314	-0.852754	-0.591091	-7.13415
NKI_300	46.0333	1	-1.84582	1.89135	2.80584	1.86575	2.09823	-2.35605	-0.915352	-1.8328	-1.97026	0.572648
NKI_303	111.867	1	-8.6938	-6.0386	-3.8129	-4.03223	-1.40633	-1.11408	3.93484	1.70117	1.19718	-18.3373
NKI_304	117.667	1	-8.58135	-6.36838	-4.3453	-3.82796	-1.92698	-0.371234	5.05092	0.269286	3.30095	-20.0523
NKI_305	116.2	1	-5.52772	-1.56037	-2.62328	-2.20391	1.13767	-1.99248	-2.81951	-1.47285	1.94668	-8.16007
NKI_306	124.1	1	-1.17285	1.7256	1.46675	-1.34363	1.76836	-2.65542	-2.83192	-1.7181	0.753265	-1.7682
NKI_307	34.1333	0	3.4156	4.77864	3.66154	1.22601	1.90224	1.63897	-0.974971	0.497779	1.27769	6.54953
NKI_308	113.433	1	3.28404	3.7003	1.17449	4.049	2.55817	-3.04481	-0.248285	-1.52754	-3.50614	11.3779
NKI_309	113.333	1	-3.02772	-0.236661	1.92609	2.65213	0.422417	-3.18464	-1.18363	-1.27839	-1.78131	-1.16547
NKI_310	110.7	0	7.80666	7.11488	4.9061	5.27055	3.48248	-4.62034	-4.73316	-4.93088	-4.28039	21.535
NKI_311	55.3333	1	1.87711	2.35382	1.33744	3.28948	1.62004	1.23742	-1.30778	-1.16549	-2.45823	6.02265
NKI_313	109.9	1	-8.18826	-3.96338	-2.51284	-1.54194	-0.670374	-1.6077	3.25301	1.00796	1.4936	-17.3797
NKI_314	61.5667	1	2.48296	5.01947	2.54242	6.54777	1.82018	-5.38269	-3.35934	-3.59178	-3.81558	12.4188
NKI_315	100.267	1	-12.131	-7.10137	-3.61805	-2.26529	-0.49983	-0.431343	2.30016	-0.158219	-2.23648	-21.2235
NKI_317	68.2	1	-2.17945	0.658339	-0.237045	0.614637	0.521074	-1.15897	2.10928	1.38757	-1.36731	-2.54045
NKI_318	29.6	1	-7.29403	-5.21829	-3.61657	-1.43429	-0.452205	-3.84307	0.0792082	-1.92111	2.58898	-17.56
NKI_320	120.4	1	3.28334	4.83182	5.13879	5.81664	2.07766	-3.41955	-1.9624	-1.19599	-3.16435	13.2428
NKI_321	21.7333	1	-8.7851	-4.55875	-1.96444	-2.61705	-0.867671	2.01066	5.9415	3.9917	0.923194	-17.5413
NKI_322	81.5667	1	8.69597	7.92905	4.14019	7.7793	3.33244	-6.46	-3.28308	-2.13533	-3.17872	18.9286
NKI_323	107.1	1	-9.69678	-8.46367	-5.73532	-3.11375	-3.01679	3.71655	1.58637	0.756991	1.95979	-18.3242
NKI_325	107.733	1	-5.05319	-2.6927	-1.51147	-0.569183	-0.499483	-5.4082	2.37743	-2.01516	1.27716	-10.825
NKI_326	100.967	0	10.5675	8.85516	7.15584	5.01654	2.2337	1.48307	-1.47384	-0.343644	-2.20056	24.9297
NKI_328	67.8667	1	-11.7023	-6.64929	-3.4137	-1.66144	-0.874375	-3.67489	-2.44266	-2.70381	-2.41811	-17.7735
NKI_330	63.2667	0	4.40499	3.8831	3.3445	-2.33233	0.325364	2.84163	-1.85402	0.423366	2.64894	6.32163
NKI_333	103.367	0	5.23775	1.75242	0.903618	2.89194	1.23683	1.50013	-1.864	-1.32611	-2.46416	12.8817
NKI_334	93.6	1	-10.1696	-6.96219	-3.94629	-0.48159	-1.17782	-4.47824	-3.71354	-3.18901	-2.81229	-10.7831
NKI_337	82.9667	1	5.84417	5.31236	3.24071	4.14689	3.80373	-4.71561	-2.2869	-2.45095	-3.79574	13.8719
NKI_339	201.867	1	3.10415	3.38186	2.51201	4.07129	2.35446	-2.10879	-1.16998	-1.45238	-2.79125	7.53905
NKI_340	71.3	1	7.89779	7.4537	5.10715	8.49199	5.96903	-6.29626	-4.65617	-4.47291	-4.12059	22.6427
NKI_341	28.7333	0	5.29392	3.93671	4.25501	3.38584	3.31301	-2.43868	1.62408	-2.11378	-2.78684	13.6608
NKI_342	186.767	1	-5.17029	-2.44839	-2.03776	1.673	-0.358708	-3.8596	-3.29489	-1.79643	-2.55762	-6.50818
NKI_343	80.4	1	-5.75728	-2.46709	-1.86251	-1.26046	0.393193	-3.02595	-0.699574	-1.92591	2.24152	-9.27852
NKI_344	83.6333	0	0.891708	-1.44118	-3.83037	-3.29839	-1.84787	2.04203	1.7754	0.0954464	2.02627	-0.474903
NKI_347	57.4333	1	-6.45428	-4.4341	-3.57141	-4.40665	-1.54305	2.19113	3.76944	2.1046	2.98375	-15.3576
NKI_349	78.6333	1	0.923641	2.03848	2.83582	2.92318	1.66442	-2.58262	-4.05237	-3.62888	-2.3678	6.54603
NKI_351	79.4	1	11.4163	8.90727	6.96842	7.38066	1.83346	-1.55644	-1.60225	-1.24122	-3.86694	25.6088
NKI_352	70.7	1	-6.28188	-6.33893	-4.4955	-3.98875	-1.32127	-1.32353	-2.60083	-1.58399	0.318095	-14.7728
NKI_353	79.7	1	1.75279	1.22593	1.43492	-1.44974	-0.585112	-1.21806	2.08774	-0.57474	-1.51781	2.21099
NKI_357	70.8667	1	-8.58071	-8.75952	-5.96092	-3.51897	-3.0531	-3.78137	-0.954917	-2.44131	-1.93832	-13.2031
NKI_358	75.9	1	-2.7952	-4.81721	-3.7966	-4.43116	-1.26509	-2.86781	1.17202	-2.34685	-1.53821	-5.05785
NKI_361	65.0667	1	-11.4545	-10.2831	-7.08028	-5.48363	-4.29227	-2.97311	3.85949	2.2579	2.19657	-26.9785
NKI_363	73.1	1	-0.0182485	-0.312576	-1.88973	1.13872	1.69744	-1.9806	-3.32132	-2.06774	-1.83275	0.73021
NKI_368	205.267	1	-5.09681	-2.60211	-0.60996	-2.83401	0.986592	-2.31319	4.06058	1.32241	1.10637	-11.6429
NKI_369	79.9333	0	-4.01206	-4.06068	-2.99237	-0.73981	0.46748	-2.52196	-3.95801	-2.71022	-3.86384	-3.02626
NKI_398	102.5	0	4.29925	3.81804	3.07991	1.76297	1.13027	4.40691	0.352581	0.567807	-0.977931	8.07259
NKI_4	158.133	1	-0.229023	-0.602165	0.961258	0.433541	1.55123	-4.32017	-3.99565	-4.84077	-3.71244	5.47078
NKI_401	122.033	1	-0.330316	1.60094	-0.228123	-1.84013	1.09123	-2.57122	-0.497542	-1.06576	0.27101	0.39709
NKI_404	92.1	1	-2.86257	-1.61044	-1.3574	-3.39433	0.31776	-1.14118	-0.593849	-1.15019	-0.5603	-4.52774
NKI_45	57.5667	1	-1.49438	0.311113	2.17465	-0.766496	2.62424	-1.17069	-2.1463	-1.08972	2.73356	-5.32611
NKI_48	26.4333	0	11.4756	9.53349	6.65106	3.53802	2.37868	-1.14379	-0.873382	-0.00344187	-2.74647	21.399
NKI_51	115.9	1	-3.80638	-3.75207	-3.31318	-2.89842	-1.55573	3.69498	3.42945	2.82356	1.52516	-11.3665
NKI_56	103	1	0.156793	-0.440624	-1.58206	-3.78145	-1.35521	-2.87416	-3.37434	-3.19298	1.52163	-0.552182
NKI_57	62.6667	0	11.6785	7.66605	3.98329	2.8347	2.51644	1.86728	-3.46937	-2.42447	-2.21786	23.4929
NKI_58	65.1667	1	4.77178	6.4515	6.46922	7.26469	3.33482	-7.31133	-2.17072	-3.11678	-4.78325	14.8032
NKI_59	60.7667	1	1.19333	1.46318	3.18185	2.59731	0.474661	0.936122	-1.45378	-0.934292	-3.13074	4.16977
NKI_60	96.4667	1	-5.09912	-2.58837	-1.8124	0.398517	-0.480035	-3.98181	-1.01647	-2.275	-1.07663	-11.0254
NKI_61	50.1	1	-6.09902	-3.93818	0.48852	-0.906571	-1.60616	-1.17909	-1.0231	-1.94343	-2.19357	-9.73591
NKI_62	32.9667	1	4.41804	4.12565	2.95667	4.87206	3.76879	-3.57464	-1.05827	-2.65938	-5.1185	14.9908
NKI_72	66.9667	1	1.21121	2.13416	1.10101	3.16076	1.38554	-4.68262	-0.479377	-1.32734	-1.73116	2.50185

## Sheet: Supplemental Figure 2 
Sample Designation	Postpartum Breast Cancer (PPBC) Nulliparous Breast Cancer (NPBC)	RNA Seq Sample	IHC Ki67 Aperio % Positive Tumor Area Nuclei	MKI67RNA Seq Log2 Normalized Counts	P53 ICGC Mutation Identified	CD45 RNA Seq Log2 Normalized Counts	IHC CD45 Aperio % Positive Area	IHC CD8 Aperio % Positive Area	Gini Index
S01	NPBC	YES	6.68169	13.5588	NO	12.8124	5.0036	0.81152	0.260184
S02	PPBC	YES	36.6202	15.7939	NO	15.5516	29.4404	4.81307	0.76585
S03	NPBC	YES	6.10857	13.4049	NO	13.2412	5.09732	0.707489	0.493259
S04	PPBC	YES	6.88096	13.2005	YES	13.5008	4.20542	0.421586	0.557879
S05	NPBC	YES	4.3865	11.4891	NO	14.2396	4.49432	0.437099	0.556125
S06	NPBC	YES	0.29319	9.88509	NO	12.1339	1.60145	0.63628	0.469331
S07	PPBC	YES	18.7755	14.2262	NO	12.9806	1.77953	0.367759	0.53025
S08	PPBC	YES	18.1995	14.5239	YES	13.2899	7.1754	0.955444	0.77445
S09	NPBC	YES	8.5167	14.6351	NO	12.145	4.26022	0.659555	0.416236
S10	PPBC	YES	9.87537	14.4626	YES	14.478	16.7475	2.07905	0.877415
S11	NPBC	YES	11.1872	13.5023	NO	12.5366	2.02079	0.643975	0.501213
S12	PPBC	YES	3.20358	13.0985	NO	13.3228	4.2217	0.841331	0.412544
S13	PPBC	YES	1.91699	14.5356	YES	12.7224	5.8126	1.69427	0.463655
S14	NPBC	YES	12.4488	13.6896	NO	13.7486	4.22091	0.698879	0.596427
S15	PPBC	YES	0.484528	14.3266	NO	13.6536	5.94835	1.72092	0.546092
S16	PPBC	YES	2.992	13.7272	NO	14.1372	10.0244	2.07753	0.775834
IHC17	NPBC	NO	3.99177				3.23245	0.410965
IHC18	NPBC	NO	13.2034				14.2195	2.01942
IHC19	NPBC	NO	3.87725				1.53389	0.535985
IHC20	NPBC	NO	10.2527				9.5789	1.30969
IHC21	NPBC	NO	5.35549				8.79621	0.837778
IHC22	NPBC	NO	6.13788				2.66911	0.54828
IHC23	NPBC	NO	45.9013				9.87967	0.945014
IHC24	NPBC	NO	11.8603				1.96703	0.511425
IHC25	PPBC	NO	8.59132				7.07726	0.515595
IHC26	PPBC	NO	14.0077				5.50415	0.842467
IHC27	PPBC	NO	45.7217				8.42501	2.57153
IHC28	PPBC	NO	9.04236				23.4675	5.60461
IHC29	PPBC	NO	14.3615				2.49302	0.878732
IHC30	PPBC	NO	23.375				3.83744	1.28556

## Sheet: Supplemental Figure 3a-b
Sample Designation	Postpartum Breast Cancer (PPBC) Nulliparous Breast Cancer (NPBC)	RNA Seq Sample	P53 ICGC Mutation Identified	ESR1 Regulon Activity	IHC Tumor ER+ Tumor % Path Call
S01	NPBC	YES	NO	1.74615	40
S02	PPBC	YES	NO	-1.11705	40
S03	NPBC	YES	NO	1.76686	95
S04	PPBC	YES	YES	1.32528	80
S05	NPBC	YES	NO	3.5636	90
S06	NPBC	YES	NO	1.86332	98
S07	PPBC	YES	NO	-2.25927	75
S08	PPBC	YES	YES	-2.06703	85
S09	NPBC	YES	NO	2.46855	60
S10	PPBC	YES	YES	-1.58796	45
S11	NPBC	YES	NO	1.86909	90
S12	PPBC	YES	NO	2.55612	90
S13	PPBC	YES	YES	1.42896	85
S14	NPBC	YES	NO	2.21805	95
S15	PPBC	YES	NO	1.71927	80
S16	PPBC	YES	NO	2.12859	95
IHC17	NPBC	NO			85
IHC18	NPBC	NO			70
IHC19	NPBC	NO			70
IHC20	NPBC	NO			85
IHC21	NPBC	NO			60
IHC22	NPBC	NO			95
IHC23	NPBC	NO			10
IHC24	NPBC	NO			80
IHC25	PPBC	NO			90
IHC26	PPBC	NO			50
IHC27	PPBC	NO			80
IHC28	PPBC	NO			98
IHC29	PPBC	NO			95
IHC30	PPBC	NO			95

## Sheet: Supplemental Figure 3d
geo_accession	Overall Survival (months)	ER Neg	ER Pos
GSM178053	303.6		0
GSM178021	290.367	0
GSM178000	275.033		0
GSM178047	242		0
GSM177921	235.233		0
GSM178077	234.1		0
GSM178023	231.433	0
NKI_156	214.867		0
NKI_151	213.833		0
GSM178011	213.3		0
GSM178045	211.733		0
GSM178010	209.933	0
GSM178046	209.833		0
NKI_149	209.767	0
GSM177888	208.5		0
GSM178013	208	0
GSM178052	207.733	0
GSM178014	205.367		0
NKI_368	205.267		0
NKI_339	201.867		0
GSM177891	198.233	0
GSM177924	198.167	0
GSM178026	197.233		0
NKI_160	196.467		0
GSM178029	195.333		0
NKI_163	192.467		0
GSM178034	190.467		0
GSM178012	189.433		0
GSM177934	189.267		0
GSM178078	189.1	0
NKI_342	186.767		0
NKI_137	186.5		0
NKI_167	186.433		0
GSM177912	185.7		0
GSM178043	184.333		0
NKI_142	184.133		0
NKI_154	183.767		0
GSM178054	181.5		0
NKI_169	181.1		0
NKI_122	180.267		0
GSM177914	179.3		0
GSM178007	178.633		0
GSM178016	177.9		1
GSM177947	177.2		0
GSM177933	176.867		0
GSM178074	176.133		1
GSM177940	174.6		0
GSM177946	174.267		0
GSM141109	173		0
GSM178056	172.7		0
NKI_144	171.867	0
NKI_233	171.8		0
NKI_174	167.3		0
GSM177949	167.067		0
GSM177974	165.067		0
GSM178063	162.467	0
NKI_170	162.433		0
GSM177957	161		0
NKI_194	159		0
NKI_4	158.133		0
GSM177939	156.367	0
GSM178022	155.733	0
NKI_139	155.333		0
NKI_179	155.3	0
NKI_191	154.967		0
GSM177950	154.733		0
GSM177980	153.2	0
NKI_187	152.133		0
GSM178064	151.833		0
GSM177972	148.5	0
NKI_212	147.767	1
NKI_189	146.9		0
GSM177985	145.067	0
NKI_183	144.3		0
NKI_181	143.567	0
GSM178006	142.633	0
NKI_291	141.767		0
NKI_195	140.467	0
GSM177986	139.367		0
NKI_246	139.3	0
GSM178068	139.267		0
NKI_209	139.2		0
NKI_250	138.267		0
NKI_182	137.7		0
NKI_188	137.033		0
NKI_201	136.267		0
NKI_231	135.733		0
NKI_198	135.567		0
NKI_197	134.4	0
NKI_165	134.033		1
NKI_199	132.7		0
NKI_200	131		0
GSM177965	130		0
NKI_208	129.867		0
GSM177900	127.667		1
NKI_214	127.233		0
GSM177971	126.667	0
NKI_221	126.233		0
GSM178071	126.067		0
GSM177932	125.967		0
GSM177969	125.7		0
NKI_220	125.633		0
NKI_306	124.1		0
GSM177968	124.033		0
NKI_120	122.833		0
NKI_401	122.033		0
NKI_224	121.9		0
NKI_243	121.467		0
NKI_320	120.4		0
GSM177964	120.267		1
GSM177967	118.133		0
NKI_304	117.667		0
NKI_207	117.467		0
NKI_297	116.767		0
GSM178072	116.4		0
NKI_305	116.2		0
NKI_51	115.9		1
NKI_135	113.533	0
NKI_308	113.433		0
NKI_309	113.333		0
NKI_303	111.867		0
NKI_310	110.7	0
NKI_313	109.9		0
GSM177943	109.867	0
NKI_259	109.067		0
NKI_325	107.733		0
NKI_260	107.233		0
NKI_323	107.1		0
NKI_133	105.233		0
NKI_333	103.367	0
NKI_56	103		1
NKI_398	102.5	0
NKI_326	100.967	0
NKI_315	100.267		0
GSM275808	100		0
NKI_13	99.3667		0
GSM177979	98.8333	1
NKI_239	98.4667		0
NKI_60	96.4667		1
GSM178003	96.4	1
NKI_157	95.8		0
GSM177942	93.6333		0
NKI_334	93.6		0
NKI_404	92.1		0
NKI_129	92.0667		0
GSM178081	90.7333		0
NKI_185	89.2333		1
GSM177988	89.0667		0
NKI_264	88.2333		0
NKI_272	88.2333		0
NKI_227	87.7667		1
NKI_134	86.3		1
NKI_268	86.2333	0
NKI_271	85.4333		0
NKI_266	85.3		0
GSM178001	84.9667		0
NKI_26	84.8		0
NKI_344	83.6333	0
NKI_337	82.9667		0
NKI_265	82.6	0
GSM177960	81.7667		1
NKI_322	81.5667		0
NKI_124	80.8333		0
NKI_343	80.4		0
NKI_369	79.9333	1
NKI_353	79.7		0
NKI_351	79.4		0
NKI_349	78.6333		0
NKI_126	78.3		0
NKI_192	76.6		1
GSM34535	76	0
NKI_28	75.9667	0
NKI_358	75.9		0
NKI_287	73.8		0
NKI_363	73.1		0
GSM34536	72	0
NKI_340	71.3		1
NKI_357	70.8667		0
NKI_352	70.7		0
NKI_11	70.6333		0
NKI_103	70.3333	1
NKI_285	70.2333		0
NKI_317	68.2		1
NKI_328	67.8667		0
NKI_72	66.9667		1
NKI_159	65.9		1
NKI_58	65.1667		1
NKI_258	65.1333		1
NKI_361	65.0667		0
GSM34561	65	0
GSM275865	65	0
NKI_284	64.7667		1
NKI_249	64.7		0
NKI_180	64.3333		1
GSM178020	64.1333		1
GSM177991	64		0
GSM34435	64		0
NKI_330	63.2667	0
NKI_27	63.1		0
GSM275874	63		0
NKI_57	62.6667	1
NKI_277	62.2333		0
GSM34479	62	0
GSM53483	62		1
NKI_314	61.5667		1
NKI_127	61.3		0
NKI_59	60.7667		0
NKI_286	60.1667		0
GSM178025	60.1		1
NKI_248	60.0333	0
GSM275872	60		0
GSM178082	59.3667	0
GSM177929	58.4667		1
GSM177963	58		0
GSM275908	58		0
NKI_45	57.5667		0
NKI_347	57.4333		0
NKI_254	56.8		1
GSM178018	56.7667		1
NKI_131	56.7333	1
NKI_311	55.3333		1
NKI_263	55.1		1
NKI_184	53.6	1
GSM177966	51.8	0
NKI_61	50.1		0
GSM177894	49.4667		1
GSM140999	49	0
GSM141017	49		0
GSM52887	48		0
GSM177927	47.8667	1
GSM34469	47	1
GSM34539	47	1
GSM275886	47	0
NKI_138	46.8333		1
NKI_136	46.5	1
NKI_300	46.0333		1
NKI_166	44.0667		1
GSM80217	44	0
GSM178060	43.6		1
GSM177920	42.5		1
NKI_107	42.0333		1
GSM34484	42	0
GSM52888	42	0
GSM141022	41		0
GSM177931	40.5		0
NKI_222	40.2333	1
NKI_109	39.2333	0
GSM141110	37	0
NKI_153	36.9333	1
GSM80234	36	0
NKI_218	35.8333		1
GSM177954	34.9667	1
NKI_229	34.7667		1
NKI_307	34.1333	1
GSM34461	33		0
NKI_62	32.9667		1
NKI_147	32.9333	1
GSM177899	32.5667	1
GSM80220	32	0
GSM80222	32		0
GSM177922	31.9333		0
NKI_257	31.4667	1
GSM34496	31		0
GSM34434	31		0
GSM177956	30.9667	1
NKI_318	29.6		0
NKI_341	28.7333	1
GSM177935	26.4667	1
GSM177989	26.4667		1
NKI_48	26.4333	1
NKI_238	26.1667	1
NKI_241	25.9333	1
NKI_141	25.1	1
GSM34538	25	1
GSM34431	25	0
GSM141108	25	0
GSM141077	25	0
GSM50149	24	0
GSM52893	24		0
GSM34486	24		1
GSM53485	24		0
NKI_217	23.7	1
NKI_288	22.7333		1
GSM177901	22.2333	1
GSM34554	22		0
GSM141099	22		1
GSM34432	22		0
GSM53475	22		0
GSM34467	22		1
NKI_321	21.7333		0
GSM34460	20	0
GSM34509	19	0
NKI_150	18.1		1
GSM34537	18	1
NKI_228	17.4667	1
NKI_269	16.4667	1
GSM177999	16.3667	1
GSM34491	16	1
GSM177993	13.7667	1
NKI_276	13.0667	1
GSM275790	13	1
GSM34451	13		0
GSM80235	9	0
GSM34480	9		0
GSM517038	9		0
NKI_230	8.66667	1
GSM34458	8		0
GSM81167	8		1
GSM34523	5	0
GSM275783	2		0
GSM52895	1		0

## Sheet: All FFPE Data Combined Table
Sample Designation	Postpartum Breast Cancer (PPBC) Nulliparous Breast Cancer (NPBC)	RNA Seq Sample	Cell Cycle Score	IHC Ki67 Aperio % Positive Tumor Area Nuclei	MKI67RNA Seq Log2 Normalized Counts	P53 ICGC Mutation Identified	IHC P53 Aperio % Positive Area	Immune Infilitrate Score	CD45 RNA Seq Log2 Normalized Counts	IHC CD45 Aperio % Positive Area	IHC CD8 Aperio % Positive Area	Unique TCR Sequences	TCR Clonality Index	Normalized Entropy	Gini Index	Cibersort CD8+ T cell % of CD45	Cibersort - T cell follicular helper % of CD45	Tumor Border Image Cytometry CD3+ (%CD45)	Tumor Border Image Cytometry CD8+ (%CD45)	Tumor Border Image Cytometry CD4+ (%CD45)	Tumor Border Image Cytometry CD8+Tox1+(%CD45)	Tumor Border Image Cytometry CD8+Tox1+(%CD8)	Tumor Border Image Cytometry CD8+PD1+ (%CD45)	Tumor Border Image Cytometry CD8+PD1+ (%CD8+)	Tumor Border Image Cytometry CD8+ Tox1+PD1+ (%CD45)	Tumor Border Image Cytometry CD8+ Tox1+PD1+ (%CD8)	Tumor Border Image Cytometry CD4+Tox1+ (% CD45)	Tumor Border Image Cytometry CD4+Tox1+ (%CD4)	Tumor Border Image Cytometry CD4+PD1+ (%CD45)	Tumor Border Image Cytometry CD4+PD1+ (%CD4)	Tumor Border Image Cytometry CD4 Tox1+PD1+ (%CD45)	Tumor Border Image Cytometry CD4 Tox1+PD1+ (%CD4)	ESR1 Regulon Activity	IHC Tumor ER+ Tumor % Path Call	RNA Seq - PAM50 Call	Pseudo-Oncotype Dx Score
S01	NPBC	YES	0.1	6.68169	13.5588	NO	7.32879	-0.63	12.8124	5.0036	0.81152	178	0.0324183	0.967582	0.260184	7.31043	16.2723	32.7241	15.5726	17.1515	1.86646	11.9855	2.49026	15.9912	0.907546	5.82782	0.905008	5.27656	1.17548	6.8535	0.17695	1.03169	1.74615	40	Her2	66.0237
S02	PPBC	YES	2.14	36.6202	15.7939	NO	16.541	2.96	15.5516	29.4404	4.81307	9227	0.194616	0.805384	0.76585	18.0334	10.0309	44.8555	13.8652	30.9903	2.27628	16.4172	4.91721	35.4644	1.56136	11.261	2.69233	8.68766	6.14888	19.8413	1.81303	5.8503	-1.11705	40	Basal	86.132
S03	NPBC	YES	-0.41	6.10857	13.4049	NO	8.41876	0.01	13.2412	5.09732	0.707489	1501	0.101008	0.898992	0.493259	9.68984	5.16527	37.5493	18.6738	18.8754	4.05474	21.7135	4.91831	26.338	2.20916	11.8302	1.49011	7.89447	2.41277	12.7826	0.702312	3.72077	1.76686	95	Lum B	39.7104
S04	PPBC	YES	-0.56	6.88096	13.2005	YES	41.9616	0.17	13.5008	4.20542	0.421586	3603	0.136308	0.863692	0.557879	20.3636	22.2587	63.9007	10.8163	53.0844	1.98244	18.3283	0.519361	4.80165	0.170765	1.57878	4.65541	8.76983	2.70672	5.09891	1.31941	2.48549	1.32528	80	Lum A	51.3584
S05	NPBC	YES	-1.66	4.3865	11.4891	NO	7.43772	-0.24	14.2396	4.49432	0.437099	2605	0.0859427	0.914057	0.556125	2.2741	0																3.5636	90	Lum A	24.1423
S06	NPBC	YES	-1.81	0.29319	9.88509	NO	3.59881	-0.99	12.1339	1.60145	0.63628	424	0.0802405	0.91976	0.469331	0	1.67877	33.9744	27.7972	6.17716	4.07925	14.6751	1.25291	4.50734	0.582751	2.09644	0.11655	1.88679	0	0	0	0	1.86332	98	Lum A	13.0271
S07	PPBC	YES	1.39	18.7755	14.2262	NO	10.5506	-0.28	12.9806	1.77953	0.367759	2257	0.129087	0.870913	0.53025	11.6918	3.14719	40.1862	20.6932	19.493	3.01387	14.5646	3.17525	15.3445	1.30995	6.33037	1.47886	7.5866	2.5012	12.8313	0.719459	3.69086	-2.25927	75	Lum B	69.3304
S08	PPBC	YES	0.98	18.1995	14.5239	YES	31.9995	-0.03	13.2899	7.1754	0.955444	439	0.331908	0.668092	0.77445	33.915	23.5749	50.5563	32.9529	17.6034	6.36315	19.3098	3.88336	11.7846	2.51553	7.6337	1.29899	7.3792	1.24198	7.05531	0.673916	3.82833	-2.06703	85	Lum B	57.3085
S09	NPBC	YES	0.05	8.5167	14.6351	NO	15.5748	-1.1	12.145	4.26022	0.659555	1002	0.0556276	0.944372	0.416236	0	6.53206	18.2357	7.41907	10.8167	0.882644	11.897	1.00833	13.591	0.435214	5.86615	0.290145	2.68239	1.15797	10.7055	0.180505	1.66877	2.46855	60	Lum B	52.5378
S10	PPBC	YES	0.27	9.87537	14.4626	YES	20.8713	1.18	14.478	16.7475	2.07905	7564	0.371072	0.628928	0.877415	12.7588	25.5665	65.2173	19.6335	45.5838	2.71499	13.8284	2.31913	11.8121	1.50051	7.6426	4.6885	10.2855	5.72106	12.5506	3.0571	6.70656	-1.58796	45	Her2	76.0958
S11	NPBC	YES	-0.28	11.1872	13.5023	NO	23.0469	-0.99	12.5366	2.02079	0.643975	748	0.0894734	0.910527	0.501213	11.0146	2.49337	44.4048	30.8625	13.5423	5.85175	18.9607	1.55601	5.04176	0.687915	2.22897	1.0274	7.58657	0.342466	2.52886	0.342466	2.52886	1.86909	90	Lum A	42.2574
S12	PPBC	YES	-0.73	3.20358	13.0985	NO	10.5706	-0.56	13.3228	4.2217	0.841331	335	0.056473	0.943527	0.412544	4.28755	2.45892	58.0679	9.6743	48.3936	1.69055	17.4747	1.27721	13.2021	0.744812	7.69887	2.60496	5.38287	2.80669	5.79973	0.883734	1.82614	2.55612	90	Lum A	41.765
S13	PPBC	YES	0.47	1.91699	14.5356	YES	31.0018	-0.19	12.7224	5.8126	1.69427	727	0.0707057	0.929294	0.463655	4.32307	24.7033																1.42896	85	Lum A	49.4239
S14	NPBC	YES	0.03	12.4488	13.6896	NO	11.0671	-0.28	13.7486	4.22091	0.698879	500	0.174085	0.825915	0.596427	4.20106	3.50435	49.3084	29.5685	19.7398	5.35543	18.1119	2.33644	7.90178	1.21789	4.11887	3.15766	15.9964	1.19264	6.0418	0.649706	3.29135	2.21805	95	Lum B	53.0668
S15	PPBC	YES	0.23	0.484528	14.3266	NO	11.453	0.15	13.6536	5.94835	1.72092	2342	0.113846	0.886154	0.546092	15.112	9.86459	50.9876	24.4596	26.528	0.674939	2.7594	0.87785	3.58897	0.242995	0.993452	0.648962	2.44633	0.968465	3.65073	0.397302	1.49767	1.71927	80	Lum B	65.8802
S16	PPBC	YES	-0.22	2.992	13.7272	NO	9.40199	0.82	14.1372	10.0244	2.07753	6337	0.269642	0.730358	0.775834	25.676	2.09016	67.6313	32.1606	35.4707	4.47696	13.9207	6.86333	21.3408	2.48434	7.72482	4.2013	11.8444	7.61684	21.4736	2.68856	7.57967	2.12859	95	Lum B	57.4209
IHC17	NPBC	NO		3.99177			12.1047			3.23245	0.410965							34.3696	14.5078	19.8618	1.20898	8.33333	1.20898	8.33333	0.690846	4.7619	1.89983	9.56522	2.07254	10.4348	1.03627	5.21739		85
IHC18	NPBC	NO		13.2034			10.1665			14.2195	2.01942							66.7868	37.307	29.4798	6.07712	16.2895	4.51222	12.0948	2.67224	7.16283	4.12047	13.9773	4.10444	13.9229	1.94308	6.59124		70
IHC19	NPBC	NO		3.87725			7.29602			1.53389	0.535985							35.7143	29.5918	6.12245	4.08163	13.7931	0	0	0	0	0	0	0	0	0	0		70
IHC20	NPBC	NO		10.2527			6.67582			9.5789	1.30969							46.8035	20.8389	25.9646	3.73264	17.9118	1.38688	6.65525	0.917085	4.40083	3.05105	11.7508	1.69323	6.52132	1.10138	4.24186		85
IHC21	NPBC	NO		5.35549			12.1196			8.79621	0.837778							71.1352	46.6808	24.4544	4.05517	8.68702	4.58737	9.82709	2.20707	4.728	1.87293	7.65884	3.49416	14.2885	1.18399	4.84161		60
IHC22	NPBC	NO		6.13788			19.9126			2.66911	0.54828							46.5913	22.8434	23.7478	3.9041	17.0907	0.627482	2.74688	0.469504	2.05531	2.84278	11.9707	1.57715	6.64124	0.912203	3.8412		95
IHC23	NPBC	NO		45.9013			32.9853			9.87967	0.945014																							10
IHC24	NPBC	NO		11.8603			11.2324			1.96703	0.511425							58.1765	30.7597	27.4167	3.71198	12.0676	5.81115	18.8921	2.66867	8.67587	1.94531	7.09534	5.07047	18.4941	1.3601	4.96084		80
IHC25	PPBC	NO		8.59132			7.36762			7.07726	0.515595							35.4789	18.0329	17.446	2.67163	14.8153	0.880355	4.88193	0.49706	2.7564	1.3713	7.86026	1.3083	7.49916	0.625711	3.58656		90
IHC26	PPBC	NO		14.0077			21.6029			5.50415	0.842467							78.2862	33.2287	45.0575	5.38452	16.2044	5.34998	16.1005	1.81154	5.45173	2.70652	6.00682	2.69284	5.97644	0.744315	1.65192		50
IHC27	PPBC	NO		45.7217			5.92809			8.42501	2.57153							74.9056	46.5409	28.3647	22.3613	48.0466	9.84018	21.1431	7.51147	16.1395	8.4014	29.6192	3.56556	12.5704	3.07974	10.8576		80
IHC28	PPBC	NO		9.04236			6.04826			23.4675	5.60461							79.722	65.4545	14.2675	14.7149	22.4812	9.35394	14.2907	6.72486	10.2741	3.20867	22.4894	2.344	16.4289	1.73112	12.1333		98
IHC29	PPBC	NO		14.3615			20.4812			2.49302	0.878732							25.8788	10.764	15.1148	2.83835	26.369	3.42152	31.7868	1.71923	15.9721	1.59189	10.532	2.64929	17.5278	1.07743	7.1283		95
IHC30	PPBC	NO		23.375			6.02701			3.83744	1.28556							60.3044	39.0927	21.2118	9.45086	24.1755	12.5944	32.2167	7.67611	19.6357	4.42112	20.8428	5.82355	27.4543	3.65189	17.2163		95
